# Supplementary material for: Reprogrammed tracrRNAs enable repurposing of RNAs as crRNAs and sequence-specific RNA biosensors
Source: Nat Commun. 2022 Apr 11;13:1937. doi: 10.1038/s41467-022-29604-x (PMC9001733; doi:10.1038/s41467-022-29604-x)
Supplement: Supplementary file 5 — Supplementary Data 1 [file 41467_2022_29604_MOESM5_ESM.xlsx]

## Sheet: Supplementary Table 1
Supplementary Table 1: Sequences from the library of randomized hybridizing region of the paired crRNA-tracrRNA
Name	Sequence in hybridized region	Sequence in hybridized region
	(crRNA 5’ – 3’)	(tracrRNA 5’ – 3’)
c(+)	GUUUUAGAGCUAUGC	GCAUAGCAAGUUAAAAU
c1	AGCAGGGAACAGACU	AGUCUGUAAGUCCUGCU
c2	GAUCGGUAAAAGUUA	UAACUUUAAGUCCGAUU
c4	AAAUGUAUUUAAAGA	UCUUUAAAAGUACAUUU
c5	AUUCACAUGAAUCCU	AGGAUUCAAGUGUGAAU
c6	UACGUACCGGGUGAA	UUCACCCAAGUUACGUU
c7	CAGGCUCGGAUGUCC	GGACAUCAAGUAGCCUU
c8	UUCAACCAGCCCUUG	CAAGGGCAAGUGUUGAU
c9	AGAAUCCUCGCUCAG	CUGAGCGAAGUGAUUCU
c10	GCCUGGAACACCUAU	AUAGGUGAAGUCCAGGU
c11	CCCUGAUACCCUGUU	AACAGGGAAGUUCAGGU
c12	GUUCGCGCACGCGCG	CGCGCGUAAGUGCGAAU
c13	CACCUCCGAGCGCUG	CAGCGCUAAGUGAGGUU
c14	GGUCUCACCCUUCAA	UUGAAGGAAGUGAGACU
c15	AAAGAAAUUUCUGAU	AUCAGAAAAGUUUCUUU
c16	UCGCGUUUUGUAACU	AGUUACAAAGUACGCGU
c17	GACUCAUGGGUAUUU	AAAUACCAAGUUGAGUU
c18	CAAAUGUCGUAUUUG	CAAAUACAAGUCAUUUU
c19	GGCCUCGAAUCCAUG	CAUGGAUAAGUGAGGCU
c20	GACCCAUAUGGCGGG	CCCGCCAAAGUUGGGUU
c21	CCAGUGUCUCCCAAC	GUUGGGAAAGUCACUGU
c22	UCGAGAUGACUUUCU	AGAAAGUAAGUUCUCGU
c23	GGAGAAAUAGUUGCG	CGCAACUAAGUUUCUCU
c24	CCAUAGAUGAUCAUU	AAUGAUCAAGUCUAUGU
c25	UCCAACAAUCCACAC	GUGUGGAAAGUGUUGGU
c26	ACUAGUUUCCCCAAG	CUUGGGGAAGUACUAGU
c27	CGACAAAAGAGUUAA	UUAACUCAAGUUUGUCU
c28	GCUGGGGCAGCCCUA	UAGGGCUAAGUCCCAGU
c29	CGAGAUGUGUUGGUU	AACCAACAAGUAUCUCU
c30	CCAGUAAGACACAGC	GCUGUGUAAGUUACUGU
c31	ACGGUCCACUCUUUU	AAAAGAGAAGUGACCGU
c32	GCGCUAAAAUAGCUG	CAGCUAUAAGUUAGCGU
c33	CGAUUUGAGGCUGAG	CUCAGCCAAGUAAAUCU
c34	GUGUUAAAAUCCUUG	CAAGGAUAAGUUAACAU
c35	AAAUUGGUCUUAACC	GGUUAAGAAGUCAAUUU
c36	UAGGAGCUUGACAGA	UCUGUCAAAGUCUCCUU
c37	CUGCCGUGUGUCAGU	ACUGACAAAGUCGGCAU
c38	UUCAGGCGCCUCUGC	GCAGAGGAAGUCCUGAU
c39	AGCCGGACCACCGAG	CUCGGUGAAGUCCGGCU
c40	UUGGAAGUCCUCCGG	CCGGAGGAAGUUUCCAU
c41	GUCUAAUCGACCUAG	CUAGGUCAAGUUUAGAU
c42	UUCGGGUUCAGCGCA	UGCGCUGAAGUCCCGAU
c43	UACUCCUUUACGAAA	UUUCGUAAAGUGGAGUU
c44	CAUUGAGCCGUUGCC	GGCAACGAAGUUCAAUU
c45	ACCUGGUGCUGAUCA	UGAUCAGAAGUCCAGGU
c46	UAGACCCAGGCCGGC	GCCGGCCAAGUGGUCUU
c47	UACUUUGGAAAUAUA	UAUAUUUAAGUAAAGUU
c48	AUUAUUGCCGACACA	UGUGUCGAAGUAAUAAU
c49	GCUGUUUAGAGGCUG	CAGCCUCAAGUAACAGU
c50	CGAGUGUCGACCCUG	CAGGGUCAAGUCACUCU
c51	GUAAUGAUCCGUAAU	AUUACGGAAGUCAUUAU
c52	CUUAUCCGGCAACGC	GCGUUGCAAGUGAUAAU
c53	UCCGCGACCGGCGGG	CCCGCCGAAGUCGCGGU
c54	UCGAACGAGCAGAUG	CAUCUGCAAGUGUUCGU
c55	AGUCAAGACGGAUAA	UUAUCCGAAGUUUGACU
c56	UGUAGGUCACGGAGU	ACUCCGUAAGUCCUACU
c57	AGUACGAUGAGCGGG	CCCGCUCAAGUCGUACU
c58	UAUCUCUAGGAGGGU	ACCCUCCAAGUGAGAUU
c59	CAUAUCCCGGUCCCA	UGGGACCAAGUGAUAUU
c60	AUCCGAGCGGCGGCC	GGCCGCCAAGUUCGGAU
c61	GUCCGUAUACUCCUG	CAGGAGUAAGUACGGAU
c62	CGUCUGCACCGUUGA	UCAACGGAAGUCAGACU
c63	UUGACGGCAUGUAGG	CCUACAUAAGUCGUCAU
c64	UCUAGGCACCCCUAC	GUAGGGGAAGUCCUAGU
c65	GCAUAUCCCUUAAGC	GCUUAAGAAGUAUAUGU
c66	UUAUACAGGGAGUAC	GUACUCCAAGUGUAUAU
c67	CCCACCCGAAUCAUC	GAUGAUUAAGUGGUGGU
c68	ACCCUGCACGACGUU	AACGUCGAAGUCAGGGU
c69	AAGGUCUGACGCCGG	CCGGCGUAAGUGACCUU
c70	UAUGAGACACACGCA	UGCGUGUAAGUCUCAUU
c71	CCUUGGCGUCUGCUU	AAGCAGAAAGUCCAAGU
c73	CAUGAGGUCGAUAUC	GAUAUCGAAGUCUCAUU
c74	AAUCGGGAGCUGCCU	AGGCAGCAAGUCCGAUU
c75	ACUUUGGUACAGUGA	UCACUGUAAGUCAAAGU
c76	GUCAGUCUGCUGCGC	GCGCAGCAAGUACUGAU
c77	AUAGAUGUCCUGCGG	CCGCAGGAAGUAUCUAU
c78	GAAUCACAAGAGGCG	CGCCUCUAAGUUGAUUU
c79	AACCAUAGAAACAUU	AAUGUUUAAGUAUGGUU
c81	UCUCAGAGAACCUGA	UCAGGUUAAGUCUGAGU
c82	GUUAACCCCUUCUAA	UUAGAAGAAGUGUUAAU
c83	UUUCACGAUAGUCUU	AAGACUAAAGUGUGAAU
c84	GCACACCCGGUCGAA	UUCGACCAAGUGUGUGU
c85	AAGUGAGAUUCCGGU	ACCGGAAAAGUUCACUU
c86	GACCGAUCAGCCCUG	CAGGGCUAAGUUCGGUU
c87	CAGUGUUUGCAUCGC	GCGAUGCAAGUACACUU
c88	CGCAGAUCCAUGUAC	GUACAUGAAGUUCUGCU
c89	GGUAGGAAGGCAUCC	GGAUGCCAAGUCCUACU
c90	CCGUCGCGAGCCUAU	AUAGGCUAAGUCGACGU
c91	GCAUUCGAGUGGCAA	UUGCCACAAGUGAAUGU
c92	UAGUCAACUAGGGGU	ACCCCUAAAGUUGACUU

## Sheet: Supplementary Table 2
Supplementary Table 2: Synthetic RNAs used in AGATHA sensor assays
Name	Sequence in hybridized region
SARS-CoV-II	GCCACUUCUGCUGCUCUUCAACCUGAAGAAGAGCAAGAAGAAGAUUGG
RNA 1
tracrRNA CoV1	GGAACCAUUAAUCUUCUUCUUGCAAGUUUCUUUAAGGCUAGUCCGUUAUCAACUUGAAAAAGUGGCACCGAGUCGGUGCUUUUUUU
SARS-CoV-II	CAACUUGUAUGAUGUGUUACAAACGUAAUAGAGCAACAAGAGUCGAAUGU
RNA 2
tracrRNA CoV2	GGAACCAUUUCGACUCUUGUUGCAAGUUAUUAUAAGGCUAGUCCGUUAUCAACUUGAAAAAGUGGCACCGAGUCGGUGCUUUUUUU

## Sheet: Supplementary Table 3
Supplementary Table 3: Plasmids used in this study
‘dCas9’ in this table refers ‘dCas9 generator’
‘dxCas9’ in this table refers ‘dxCas9 generator’
‘Reporter’ in this table refers ‘Reporter with sfGFP::ASV tag’
Notes:
- Scars between the parts coming from construction are not shown.
- Circuits in the randomized sequence library are not included in this table.
Name	Structure	Vector	Reference
pLY54	dCas9-J23106-PSPFΔHTH::λN22plus- PpspA-LEA2B2-Reporter	pSB4A3*		Previous study1
pLY162	dCas9-PrhaB-PSPFΔHTH::λN22plus-PpspA-R1-Reporter	pSB4A3*		This study
pLY163	dCas9-PrhaB-PSPFΔHTH::λN22plus-PpspA-R2-Reporter	pSB4A3*		This study
pLY164	dCas9-PrhaB-PSPFΔHTH::λN22plus-PpspA-R3-Reporter	pSB4A3*		This study
pLY165	dCas9-PrhaB-PSPFΔHTH::λN22plus-PpspA-R2-Reporter-PpspA-R2-Reporter	pSB4A3*		This study
pLY166	dCas9-PrhaB-PSPFΔHTH::λN22plus-PpspA-R3-Reporter-PpspA-R3-Reporter	pSB4A3*		This study
pLY167	dCas9-PrhaB-PSPFΔHTH::λN22plus-PpspA-Ar1-Reporter	pSB4A3*		This study
pLY168	dCas9-PrhaB-PSPFΔHTH::λN22plus-PpspA-Ar2-Reporter	pSB4A3*		This study
pLY169	dxCas9-PrhaB-PSPFΔHTH::λN22plus-PpspA-LEA2B2-Reporter	pSB4A3*		This study
pLY76	Plux2-sgRNA-LEA2	p15AC		Previous study1
pLY170	Plux2-sgRNA-LEA2-ex2	p15AC		This study
pLY171	Plux2-sgRNA-LEA2-ex3	p15AC		This study
pLY172	Plux2-sgRNA-LEB3-ex2	p15AC		This study
pLY173	Plux2-sgRNA-LEB3-ex3	p15AC		This study
pLY174	Plux2-crRNA-LEA2-WT	p15AC		This study
pLY176	Plux2-crRNA-LEA2-d1	p15AC		This study
pLY177	Plux2-crRNA-LEA2-d2	p15AC		This study
pLY178	Plux2-crRNA-LEA2-d3	p15AC		This study
pLY179	Plux2-crRNA-LEA2-d4	p15AC		This study
pLY180	Plux2-crRNA-LEA2-U1	p15AC		This study
pLY181	Plux2-crRNA-LEA2-U2	p15AC		This study
pLY182	Plux2-crRNA-LEA2-U3	p15AC		This study
pLY183	Plux2-crRNA-LEA2-U4	p15AC		This study
pLY184	Plux2-crRNA-LEA2-U5	p15AC		This study
pLY185	Plux2-mRFP	p15AC		This study
pLY186	Plux2-mRFP-ΔRBS	p15AC		This study
pLY187	Plux2-crRNA-LEA2-U5A	p15AC		This study
pLY188	Plux2-crRNA-LEA2-U5C	p15AC		This study
pLY189	Plux2-crRNA-LEA2-U5T	p15AC		This study
pLY190	PBAD-tracrRNA-WT	pSEVA221		This study
		(JX560327)2
pLY192	PBAD-tracrRNA-d1	pSEVA221		This study
		(JX560327)
pLY193	PBAD-tracrRNA-d2	pSEVA221		This study
		(JX560327)
pLY194	PBAD-tracrRNA-d3	pSEVA221		This study
		(JX560327)
pLY195	PBAD-tracrRNA-d4	pSEVA221		This study
		(JX560327)
pLY196	PBAD-tracrRNA-U1	pSEVA221		This study
		(JX560327)
pLY197	PBAD-tracrRNA-U2	pSEVA221		This study
		(JX560327)
pLY198	PBAD-tracrRNA-U3	pSEVA221		This study
		(JX560327)
pLY199	PBAD-tracrRNA-U4	pSEVA221		This study
		(JX560327)
pLY200	PBAD-tracrRNA-U5	pSEVA221		This study
		(JX560327)
pLY201	PBAD-tracrRNA-R1	pSEVA221		This study
		(JX560327)
pLY202	PBAD-tracrRNA-R2	pSEVA221		This study
		(JX560327)
pLY203	PBAD-tracrRNA-R3	pSEVA221		This study
		(JX560327)
pLY204	PBAD-tracrRNA-Ar1	pSEVA221		This study
		(JX560327)
pLY205	PBAD-tracrRNA-Ar2	pSEVA221		This study
		(JX560327)
pLY206	PBAD-tracrRNA-R2L1	pSEVA221		This study
		(JX560327)
pLY207	PBAD-tracrRNA-R2L3	pSEVA221		This study
		(JX560327)
pLY208	PBAD-tracrRNA-R2L5	pSEVA221		This study
		(JX560327)
pLY209	PBAD-tracrRNA-R2L7	pSEVA221		This study
		(JX560327)
pLY210	PBAD-tracrRNA-R2L9	pSEVA221		This study
		(JX560327)
pLY211	PBAD-tracrRNA-R2L11	pSEVA221		This study
		(JX560327)
pLY212	PBAD-tracrRNA-R3L1	pSEVA221		This study
		(JX560327)
pLY213	PBAD-tracrRNA-R3L3	pSEVA221		This study
		(JX560327)
pLY214	PBAD-tracrRNA-R3L5	pSEVA221		This study
		(JX560327)
pLY215	PBAD-tracrRNA-R3L7	pSEVA221		This study
		(JX560327)
pLY216	PBAD-tracrRNA-R3L9	pSEVA221		This study
		(JX560327)
pLY217	PBAD-tracrRNA-R3L11	pSEVA221		This study
		(JX560327)
pLY218	Plux2-crRNA-R1	p15AC		This study
pLY219	Plux2-crRNA-R2	p15AC		This study
pLY220	Plux2-crRNA-R3	p15AC		This study
pLY221	Plux2-mRNA-Ar	p15AC		This study
pLY222	Plux2-crRNA-Ar1	p15AC		This study
pLY223	Plux2-crRNA-Ar2	p15AC		This study
pLY224	Plux2-crRNA-Ar3	p15AC		This study
pLY225	Plux2-crRNA-Ar4	p15AC		This study
pLY226	Plux2-s-crRNA-LEB3	p15AC		This study
pLY227	Plux2-s-crRNA-LEA2-WT	p15AC		This study
pLY228	Plux2-s-crRNA-LEA2-C6	p15AC		This study
pLY229	Plux2-s-crRNA-LEA2-C9	p15AC		This study
pLY230	Plux2-s-crRNA-LEA2-C48	p15AC		This study
pLY231	Plux2-s-crRNA-LEA2-C74	p15AC		This study
pLY232	PBAD-s-tracrRNA- WT	pSEVA221		This study
		(JX560327)
pLY233	PBAD-s-tracrRNA- C6	pSEVA221		This study
		(JX560327)
pLY234	PBAD-s-tracrRNA- C9	pSEVA221		This study
		(JX560327)
pLY235	PBAD-s-tracrRNA- C48	pSEVA221		This study
		(JX560327)
pLY236	PBAD-s-tracrRNA- C74	pSEVA221		This study
		(JX560327)
pLY237	PBAD-s-tracrRNA- R1	pSEVA221		This study
		(JX560327)
pLY238	PBAD-s-tracrRNA- R2	pSEVA221		This study
		(JX560327)
pLY239	PBAD-s-tracrRNA- R3	pSEVA221		This study
		(JX560327)
pLY240	PT7-AGATHA	pSB1C3**		This study
pLY241	J23106-s-crRNA-13	p15AC		This study
pLY242	J23106-s-crRNA-12	p15AC		This study
pLY243	J23106-s-crRNA-11	p15AC		This study
pLY244	J23106-s-crRNA-10	p15AC		This study
pLY247	J23106-s-tracrRNA-13	pSEVA221		This study
		(JX560327)
pLY248	J23106-s-tracrRNA-12	pSEVA221		This study
		(JX560327)
pLY249	J23106-s-tracrRNA-11	pSEVA221		This study
		(JX560327)
pLY250	J23106-s-tracrRNA-10	pSEVA221		This study
		(JX560327)
pLY251	PBAD-s-tracrRNA- Ar2	pSEVA221		This study
		(JX560327)
pLY245	PBAD-tracrRNA-ESI	pSEVA221		This study
		(JX560327)
pLY246	Plux2-crRNA-LEB3-WT	p15AC		This study
pLY252	PBAD-tracrRNA-Ar3	pSEVA221		This study
		(JX560327)
pLY253	PBAD-tracrRNA-Ar4	pSEVA221		This study
		(JX560327)
pLY254	PBAD-tracrRNA-WT-21T	pSEVA221		This study
		(JX560327)
pLY255	dCas9- PrhaB-PSPFΔHTH::λN22plus-PpspA-Ar3-Reporter	pSB4A3*		This study
pLY256	dCas9- PrhaB-PSPFΔHTH::λN22plus-PpspA-Ar4-Reporter	pSB4A3*		This study
pLY257	J23106-crRNA-ESI	p15AC		This study
pLY258	J23106-tracrRNA-ESI	pSEVA221		This study
		(JX560327)
pLY259	Plux2-oxyS	p15AC		This study
pLY260	Plux2-zraP	p15AC		This study
pLY261	Plux2-zntA***	p15AC		This study
pLY262	Plux2-cusCFAB	p15AC		This study
pLY263	PBAD-s-tracrRNA-oxyS-21	pSEVA221		This study
		(JX560327)
pLY264	PBAD-s-tracrRNA-oxyS-34	pSEVA221		This study
		(JX560327)
pLY265	PBAD-s-tracrRNA-oxyS-47	pSEVA221		This study
		(JX560327)
pLY266	PBAD-s-tracrRNA-oxyS-60	pSEVA221		This study
		(JX560327)
pLY267	PBAD-s-tracrRNA-oxyS-73	pSEVA221		This study
		(JX560327)
pLY268	PBAD-s-tracrRNA-oxyS-86	pSEVA221		This study
		(JX560327)
pLY269	PBAD-s-tracrRNA-oxyS-99	pSEVA221		This study
		(JX560327)
pLY270	PBAD-s-tracrRNA-oxyS-112	pSEVA221		This study
		(JX560327)
pLY271	PBAD-s-tracrRNA-oxyS-125	pSEVA221		This study
		(JX560327)
pLY272	PBAD-s-tracrRNA-oxyS-138	pSEVA221		This study
		(JX560327)
pLY273	PBAD-s-tracrRNA-zraP-22	pSEVA221		This study
		(JX560327)
pLY274	PBAD-s-tracrRNA-zraP-132	pSEVA221		This study
		(JX560327)
pLY275	PBAD-s-tracrRNA-zraP-242	pSEVA221		This study
		(JX560327)
pLY276	PBAD-s-tracrRNA-zraP-462	pSEVA221		This study
		(JX560327)
pLY277	PBAD-s-tracrRNA-zraP-572	pSEVA221		This study
		(JX560327)
pLY278	PBAD-s-tracrRNA-zraP-682	pSEVA221		This study
		(JX560327)
pLY279	PBAD-s-tracrRNA-zraP-792	pSEVA221		This study
		(JX560327)
pLY280	PBAD-s-tracrRNA-zraP-902	pSEVA221		This study
		(JX560327)
pLY281	PBAD-s-tracrRNA-zraP-1012	pSEVA221		This study
		(JX560327)
pLY282	PBAD-s-tracrRNA-zntA-275	pSEVA221		This study
		(JX560327)
pLY283	PBAD-s-tracrRNA-zntA-1034	pSEVA221		This study
		(JX560327)
pLY284	PBAD-s-tracrRNA-zntA-1540	pSEVA221		This study
		(JX560327)
pLY285	PBAD-s-tracrRNA-zntA-1793	pSEVA221		This study
		(JX560327)
pLY286	PBAD-s-tracrRNA-zntA-2046	pSEVA221		This study
		(JX560327)
pLY287	PBAD-s-tracrRNA-cusCFAB-22	pSEVA221		This study
		(JX560327)
pLY288	PBAD-s-tracrRNA-cusCFAB-656	pSEVA221		This study
		(JX560327)
pLY289	PBAD-s-tracrRNA-cusCFAB-1290	pSEVA221		This study
		(JX560327)
pLY290	PBAD-s-tracrRNA-cusCFAB-2558	pSEVA221		This study
		(JX560327)
pLY291	PBAD-s-tracrRNA-cusCFAB-3192	pSEVA221		This study
		(JX560327)
pLY292	PBAD-s-tracrRNA-cusCFAB-3826	pSEVA221		This study
		(JX560327)
pLY293	PBAD-s-tracrRNA-cusCFAB-5094	pSEVA221		This study
		(JX560327)
pLY294	PBAD-s-tracrRNA-cusCFAB-5728	pSEVA221		This study
		(JX560327)
pLY295	dCas9-PrhaB-PSPFΔHTH::λN22plus-PpspA-oxyS-21-Reporter	pSB4A3*		This study
pLY296	dCas9-PrhaB-PSPFΔHTH::λN22plus-PpspA-oxyS-34-Reporter	pSB4A3*		This study
pLY297	dCas9-PrhaB-PSPFΔHTH::λN22plus-PpspA-oxyS-47-Reporter	pSB4A3*		This study
pLY298	dCas9-PrhaB-PSPFΔHTH::λN22plus-PpspA-oxyS-60-Reporter***	pSB4A3*		This study
pLY299	dCas9-PrhaB-PSPFΔHTH::λN22plus-PpspA-oxyS-73-Reporter	pSB4A3*		This study
pLY300	dCas9-PrhaB-PSPFΔHTH::λN22plus-PpspA-oxyS-86-Reporter	pSB4A3*		This study
pLY301	dCas9-PrhaB-PSPFΔHTH::λN22plus-PpspA-oxyS-99-Reporter	pSB4A3*		This study
pLY302	dCas9-PrhaB-PSPFΔHTH::λN22plus-PpspA-oxyS-112-Reporter	pSB4A3*		This study
pLY303	dCas9-PrhaB-PSPFΔHTH::λN22plus-PpspA-oxyS-125-Reporter	pSB4A3*		This study
pLY304	dCas9-PrhaB-PSPFΔHTH::λN22plus-PpspA-oxyS-138-Reporter	pSB4A3*		This study
pLY305	dCas9-PrhaB-PSPFΔHTH::λN22plus-PpspA-zraP-22-Reporter***	pSB4A3*		This study
pLY306	dCas9-PrhaB-PSPFΔHTH::λN22plus-PpspA-zraP-132-Reporter	pSB4A3*		This study
pLY307	dCas9-PrhaB-PSPFΔHTH::λN22plus-PpspA-zraP-242-Reporter	pSB4A3*		This study
pLY308	dCas9-PrhaB-PSPFΔHTH::λN22plus-PpspA-zraP-462-Reporter	pSB4A3*		This study
pLY309	dCas9-PrhaB-PSPFΔHTH::λN22plus-PpspA-zraP-572-Reporter	pSB4A3*		This study
pLY310	dCas9-PrhaB-PSPFΔHTH::λN22plus-PpspA-zraP-682-Reporter	pSB4A3*		This study
pLY311	dCas9-PrhaB-PSPFΔHTH::λN22plus-PpspA-zraP-792-Reporter	pSB4A3*		This study
pLY312	dCas9-PrhaB-PSPFΔHTH::λN22plus-PpspA-zraP-902-Reporter	pSB4A3*		This study
pLY313	dCas9-PrhaB-PSPFΔHTH::λN22plus-PpspA-zraP-1012-Reporter	pSB4A3*		This study
pLY314	dCas9-PrhaB-PSPFΔHTH::λN22plus-PpspA-zntA-275-Reporter	pSB4A3*		This study
pLY315	dCas9-PrhaB-PSPFΔHTH::λN22plus-PpspA-zntA-1034-Reporter	pSB4A3*		This study
pLY316	dCas9-PrhaB-PSPFΔHTH::λN22plus-PpspA-zntA-1540-Reporter	pSB4A3*		This study
pLY317	dCas9-PrhaB-PSPFΔHTH::λN22plus-PpspA-zntA-1793-Reporter	pSB4A3*		This study
pLY318	dCas9-PrhaB-PSPFΔHTH::λN22plus-PpspA-zntA-2046-Reporter	pSB4A3*		This study
pLY319	dCas9-PrhaB-PSPFΔHTH::λN22plus-PpspA-cusCFAB-22-Reporter	pSB4A3*		This study
pLY320	dCas9-PrhaB-PSPFΔHTH::λN22plus-PpspA-cusCFAB-656-Reporter	pSB4A3*		This study
pLY321	dCas9-PrhaB-PSPFΔHTH::λN22plus-PpspA-cusCFAB-1290-Reporter***	pSB4A3*		This study
pLY322	dCas9-PrhaB-PSPFΔHTH::λN22plus-PpspA-cusCFAB-2558-Reporter	pSB4A3*		This study
pLY323	dCas9-PrhaB-PSPFΔHTH::λN22plus-PpspA-cusCFAB-3192-Reporter***	pSB4A3*		This study
pLY324	dCas9-PrhaB-PSPFΔHTH::λN22plus-PpspA-cusCFAB-3826-Reporter	pSB4A3*		This study
pLY325	dCas9-PrhaB-PSPFΔHTH::λN22plus-PpspA-cusCFAB-5094-Reporter	pSB4A3*		This study
pLY326	dCas9-PrhaB-PSPFΔHTH::λN22plus-PpspA-cusCFAB-5728-Reporter	pSB4A3*		This study
pLY327	dCas9-PrhaB-PSPFΔHTH::λN22plus-PpspA-LEA2B2-Reporter	pSB4A3*		This study
pLY328	Plux2-crRNA-LEA2-AA	p15AC		This study
pLY329	Plux2-crRNA-LEA2-AC	p15AC		This study
pLY330	Plux2-crRNA-LEA2-AG	p15AC		This study
pLY331	Plux2-crRNA-LEA2-AT	p15AC		This study
pLY332	Plux2-crRNA-LEA2-CA	p15AC		This study
pLY333	Plux2-crRNA-LEA2-CC	p15AC		This study
pLY334	Plux2-crRNA-LEA2-CG	p15AC		This study
pLY335	Plux2-crRNA-LEA2-CT	p15AC		This study
pLY336	Plux2-crRNA-LEA2-GC	p15AC		This study
pLY337	Plux2-crRNA-LEA2-GG	p15AC		This study
pLY338	Plux2-crRNA-LEA2-GT	p15AC		This study
pLY339	Plux2-crRNA-LEA2-TA	p15AC		This study
pLY340	Plux2-crRNA-LEA2-TC	p15AC		This study
pLY341	Plux2-crRNA-LEA2-TG	p15AC		This study
pLY342	Plux2-crRNA-LEA2-TT	p15AC		This study
*http://parts.igem.org/Part:pSB4A3 (There are a few point mutations)
**http://parts.igem.org/Part:pSB1C3
***The circuits include mutation which does not affect the purpose of site screening. The detailed mutation sequences are given in the corresponding tables.
References
1	Liu, Y., Wan, X. & Wang, B. Engineered CRISPRa enables programmable eukaryote-like gene activation in bacteria. Nat. Commun. 10:3693, (2019).
2	Silva-Rocha, R. et al. The Standard European Vector Architecture (SEVA): a coherent platform for the analysis and deployment of complex prokaryotic phenotypes. Nucleic acids research 41, D666-675, (2013).

## Sheet: Supplementary Table 4
Supplementary Table 4: Key primers and oligos used in this study
Name	Sequence	Purpose
23-gRNA-F1	CTAGAAGTTATTATATAGTTCGGTCGTTTGAGAGCTAGAAATAGCAAGTTCAAATAAGGCTAGTCCGTTATCAACTTGAAAAAGTGGCACCGAGTCG	For sgRNA-LEA2-ex2/ex3 synthesis
23-gRNA-R1	GCACCGACTCGGTGCCACTTTTTCAAGTTGATAACGGACTAGCCTTATTTGAACTTGCTATTTCTAGCTCTCAAACGACCGAACTATATAATAACTT	For sgRNA-LEA2-ex2/ex3 synthesis
exBoxB-F2	GTGCGGGCCCTGAAGAAGGGCCCTAGCAAGTTCAAATAAGGCTAGTCCGTTAT	For sgRNA-LEA2-ex2 synthesis
exBoxB-R2	GTTGATAACGGACTAGCCTTATTTGAACTTGCTAGGGCCCTTCTTCAGGGCCC	For sgRNA-LEA2-ex2 synthesis
exBoxB-R3	GCGGCCGCTACTAGTAAAAAAAAGCACCGACTCGGTGCCACTTGGGCCCTTCTTCAGGGCCCAA	For sgRNA-LEA2-ex2 synthesis
exBoxB-F3	CAACTTGGGCCCTGAAGAAGGGCCCAAGTGGCACCGAGTCGGTGCTTTTTTTTACTAGTAGCGGCCGCTGCA	For sgRNA-LEA2-ex2 synthesis
ex3BoxB-F2	GTGCGGGCCCTGAAGAAGGGCCCAAGGCTAGGGCCCTGAAGAAGGGCCCGCAGGGCCCTGAAGAAGGGCCCTTTTTTTTACTAGTAGCGGCCGCTGCA	For sgRNA-LEA2-ex3 synthesis
ex3BoxB-R2	GCGGCCGCTACTAGTAAAAAAAAGGGCCCTTCTTCAGGGCCCTGCGGGCCCTTCTTCAGGGCCCTAGCCTTGGGCCCTTCTTCAGGGCCC	For sgRNA-LEA2-ex3 synthesis
R2L1-F	CTAGAGGAACCATTCTCGGAGGAGGCCAAGTAGCGTTAAGGCTAGTC	For tracrRNA-R2L1 synthesis
R2L1-R	AACGGACTAGCCTTAACGCTACTTGGCCTCCTCCGAGAATGGTTCCT	For tracrRNA-R2L1 synthesis
R2L3-F	CTAGAGGAACCATTCGGAGGAGGCCAAGTAGCGTTAAGGCTAGTC	For tracrRNA-R2L3 synthesis
R2L3-R	AACGGACTAGCCTTAACGCTACTTGGCCTCCTCCGAATGGTTCCT	For tracrRNA-R2L3 synthesis
R2L5-F	CTAGAGGAACCATTGAGGAGGCCAAGTAGCGTTAAGGCTAGTC	For tracrRNA-R2L5 synthesis
R2L5-R	AACGGACTAGCCTTAACGCTACTTGGCCTCCTCAATGGTTCCT	For tracrRNA-R2L5 synthesis
R2L7-F	CTAGAGGAACCATTGGAGGCCAAGTAGCGTTAAGGCTAGTC	For tracrRNA-R2L7 synthesis
R2L7-R	AACGGACTAGCCTTAACGCTACTTGGCCTCCAATGGTTCCT	For tracrRNA-R2L7 synthesis
R2L9-F	CTAGAGGAACCATTAGGCCAAGTAGCGTTAAGGCTAGTC	For tracrRNA-R2L9 synthesis
R2L9-R	AACGGACTAGCCTTAACGCTACTTGGCCTAATGGTTCCT	For tracrRNA-R2L9 synthesis
R2L11-F	CTAGAGGAACCATTGCCAAGTAGCGTTAAGGCTAGTC	For tracrRNA-R2L11 synthesis
R2L11-R	AACGGACTAGCCTTAACGCTACTTGGCAATGGTTCCT	For tracrRNA-R2L11 synthesis
R0L1-F	CTAGAGGAACCATTCTCGGAGGAGGCCAAGTCCAGCTAAGGCTAGTC	For tracrRNA-R3L1 synthesis
R0L1-R	AACGGACTAGCCTTAGCTGGACTTGGCCTCCTCCGAGAATGGTTCCT	For tracrRNA-R3L1 synthesis
R0L3-F	CTAGAGGAACCATTCGGAGGAGGCCAAGTCCAGCTAAGGCTAGTC	For tracrRNA-R3L3 synthesis
R0L3-R	AACGGACTAGCCTTAGCTGGACTTGGCCTCCTCCGAATGGTTCCT	For tracrRNA-R3L3 synthesis
R0L5-F	CTAGAGGAACCATTGAGGAGGCCAAGTCCAGCTAAGGCTAGTC	For tracrRNA-R3L5 synthesis
R0L5-R	AACGGACTAGCCTTAGCTGGACTTGGCCTCCTCAATGGTTCCT	For tracrRNA-R3L5 synthesis
R0L7-F	CTAGAGGAACCATTGGAGGCCAAGTCCAGCTAAGGCTAGTC	For tracrRNA-R3L7 synthesis
R0L7-R	AACGGACTAGCCTTAGCTGGACTTGGCCTCCAATGGTTCCT	For tracrRNA-R3L7 synthesis
R0L9-F	CTAGAGGAACCATTAGGCCAAGTCCAGCTAAGGCTAGTC	For tracrRNA-R3L9 synthesis
R0L9-R	AACGGACTAGCCTTAGCTGGACTTGGCCTAATGGTTCCT	For tracrRNA-R3L9 synthesis
R0L11-F	CTAGAGGAACCATTGCCAAGTCCAGCTAAGGCTAGTC	For tracrRNA-R3L11 synthesis
R0L11-R	AACGGACTAGCCTTAGCTGGACTTGGCAATGGTTCCT	For tracrRNA-R3L11 synthesis
Ar1F	CTAGAGGAACCATTAGCTGCAATGGCGCAAGTACCGGTAAGGCTAGTC	For tracrRNA-Ar1 synthesis
Ar1R	AACGGACTAGCCTTACCGGTACTTGCGCCATTGCAGCTAATGGTTCCT	For tracrRNA-Ar1 synthesis
Ar2F	CTAGAGGAACCATTAATGGTAATGTTGCAAGTATATCTAAGGCTAGTC	For tracrRNA-Ar2 synthesis
Ar2R	AACGGACTAGCCTTAGATATACTTGCAACATTACCATTAATGGTTCCT	For tracrRNA-Ar2 synthesis
SpeI-wt-u5d3T-cr-R	CGCTACTAGTACAAAACAGCAATCGTCATTTTAGACCGAACTATATAATAACTTCTAGTTTTATTCG	For crRNA-LEA2-U5T synthesis
SpeI-wt-u5d3C-cr-R	CGCTACTAGTACAAAACAGCAATCGTCATTTTGGACCGAACTATATAATAACTTCTAGTTTTATTCG	For crRNA-LEA2-U5C synthesis
SpeI-wt-u5d3A-cr-R	CGCTACTAGTACAAAACAGCAATCGTCATTTTTGACCGAACTATATAATAACTTCTAGTTTTATTCG	For crRNA-LEA2-U5A synthesis
XbaI-wt-tracr-F	CGCTTCTAGAGGAACCATTCAAAACAGCATAGCAAGTTAAAATAAGGCTAGTCCGTTATCAACTTG	For tracrRNA-WT synthesis
SpeI-wt-cr-R	CGCTACTAGTACAAAACAGCATAGCTCTAAAACGACCGAACTATATAATAACTTCTAGTTTTATTCG	For crRNA-LEA2-WT synthesis
XbaI-wt-d1-tracr-F	CGCTTCTAGAGGAACCATTCAAAACAGCAAAGCAAGTTAAAATAAGGCTAGTCCGTTATCAACTTG	For tracrRNA-d1 synthesis
SpeI-wt-d1-cr-R	CGCTACTAGTACAAAACAGCAAAGCTCTAAAACGACCGAACTATATAATAACTTCTAGTTTTATTCG	For crRNA-LEA2-d1 synthesis
XbaI-wt-d2-tracr-F	CGCTTCTAGAGGAACCATTCAAAACAGCAATGCAAGTTAAAATAAGGCTAGTCCGTTATCAACTTG	For tracrRNA-d2 synthesis
SpeI-wt-d2-cr-R	CGCTACTAGTACAAAACAGCAATGCTCTAAAACGACCGAACTATATAATAACTTCTAGTTTTATTCG	For crRNA-LEA2-d2 synthesis
SpeI-wt-d3-cr-R	CGCTACTAGTACAAAACAGCAATCCTCTAAAACGACCGAACTATATAATAACTTCTAGTTTTATTCG	For crRNA-LEA2-d3 synthesis
XbaI-wt-d3-tracr-F	CGCTTCTAGAGGAACCATTCAAAACAGCAATCCAAGTTAAAATAAGGCTAGTCCGTTATCAACTTG	For tracrRNA-d3 synthesis
SpeI-wt-d4-cr-R	CGCTACTAGTACAAAACAGCAATCGTCTAAAACGACCGAACTATATAATAACTTCTAGTTTTATTCG	For crRNA-LEA2-d4 synthesis
XbaI-wt-d4-tracr-F	CGCTTCTAGAGGAACCATTCAAAACAGCAATCGAAGTTAAAATAAGGCTAGTCCGTTATCAACTTG	For tracrRNA-d4 synthesis
SpeI-wt-d4U1-cr-R	CGCTACTAGTACAAAACAGCAATCGTCAAAAACGACCGAACTATATAATAACTTCTAGTTTTATTCG	For crRNA-LEA2-U1 synthesis
XbaI-wt-d4U1-tracr-F	CGCTTCTAGAGGAACCATTCAAAACAGCAATCGAAGTAAAAATAAGGCTAGTCCGTTATCAACTTG	For tracrRNA-U1 synthesis
SpeI-wt-d4U2-cr-R	CGCTACTAGTACAAAACAGCAATCGTCATAAACGACCGAACTATATAATAACTTCTAGTTTTATTCG	For crRNA-LEA2-U2 synthesis
XbaI-wt-d4U2-tracr-F	CGCTTCTAGAGGAACCATTCAAAACAGCAATCGAAGTATAAATAAGGCTAGTCCGTTATCAACTTG	For tracrRNA-U2 synthesis
SpeI-wt-d4U3-cr-R	CGCTACTAGTACAAAACAGCAATCGTCATTAACGACCGAACTATATAATAACTTCTAGTTTTATTCG	For crRNA-LEA2-U3 synthesis
XbaI-wt-d4U3-tracr-F	CGCTTCTAGAGGAACCATTCAAAACAGCAATCGAAGTATTAATAAGGCTAGTCCGTTATCAACTTG	For tracrRNA-U3 synthesis
SpeI-wt-d4U4-cr-R	CGCTACTAGTACAAAACAGCAATCGTCATTTACGACCGAACTATATAATAACTTCTAGTTTTATTCG	For crRNA-LEA2-U4 synthesis
XbaI-wt-d4U4-tracr-F	CGCTTCTAGAGGAACCATTCAAAACAGCAATCGAAGTATTTATAAGGCTAGTCCGTTATCAACTTG	For tracrRNA-U4 synthesis
SpeI-wt-d4U5-cr-R	CGCTACTAGTACAAAACAGCAATCGTCATTTTCGACCGAACTATATAATAACTTCTAGTTTTATTCG	For crRNA-LEA2-U5 synthesis
XbaI-wt-d4U5-tracr-F	CGCTTCTAGAGGAACCATTCAAAACAGCAATCGAAGTATTTTTAAGGCTAGTCCGTTATCAACTTG	For tracrRNA-U5 synthesis
XbaI-R1-PspA	CGCTTCTAGAGCCCAGGACTCCTCACTTCAGCGGTTAGTGTAATTCGCTAACTCATCCTGGC	For PpspA-R1 synthesis
XbaI-R2-PspA	CGCTTCTAGAGTAATGCAGAAGAAGACCATGCGGTTAGTGTAATTCGCTAACTCATCCTGGC	For PpspA-R2 synthesis
XbaI-R3-PspA	CGCTTCTAGAGTGAAGGACGGCGGCCACTACCGGTTAGTGTAATTCGCTAACTCATCCTGGC	For PpspA-R3 synthesis
XbaI-R1-tra	CGCTTCTAGAGGAACCATTCCTTGTAGATGAACAAGTGCCGTTAAGGCTAGTCCGTTATCAACTTG	For tracrRNA-R1 synthesis
XbaI-R2-tra	CGCTTCTAGAGGAACCATTGCTCGGAGGAGGCCAAGTCCAGCTAAGGCTAGTCCGTTATCAACTTG	For tracrRNA-R2 synthesis
XbaI-R3-tra	CGCTTCTAGAGGAACCATTAGGTGGTCTTGACCAAGTAGCGTTAAGGCTAGTCCGTTATCAACTTG	For tracrRNA-R3 synthesis
XP- L3S3P22-F	CTAGAGCCAATTATTGAAGGCCGCTAACGCGGCCTTTTTTTGTTTCTGGTCTCCCTACTAGTAGCGGCCGCTGCA	For terminator L3S3P22 synthesis
XP- L3S3P22-R	GCGGCCGCTACTAGTAGGGAGACCAGAAACAAAAAAAGGCCGCGTTAGCGGCCTTCAATAATTGGCT	For terminator L3S3P22 synthesis
XP-L3S2P21-F	CTAGAGCTCGGTACCAAATTCCAGAAAAGAGGCCTCCCGAAAGGGGGGCCTTTTTTCGTTTTGGTCCTACTAGTAGCGGCCGCTGCA	For terminator L3S2P21 synthesis
XP-L3S2P21-R	GCGGCCGCTACTAGTAGGACCAAAACGAAAAAAGGCCCCCCTTTCGGGAGGCCTCTTTTCTGGAATTTGGTACCGAGCT	For terminator L3S2P21 synthesis
PS1 2	AGGGCGGCGGATTTGTCC	For sequencing
PS2 2	GCGGCAACCGAGCGTTC	For sequencing
VF2*	TGCCACCTGACGTCTAAGAA	For sequencing
VR**	ATTACCGCCTTTGAGTGAGC	For sequencing
CF2	GTTCGTAAGCCATTTCCGCTCGCCGCAGTC	For sequencing
CR	AACGGTCTGGTTATAGGTACATTGAGCAAC	For sequencing
* http://parts.igem.org/wiki/index.php?title=Part:BBa_G00100
** http://parts.igem.org/wiki/index.php?title=Part:BBa_G00101
References
1	Liu, Y., Wan, X. & Wang, B. Engineered CRISPRa enables programmable eukaryote-like gene activation in bacteria. Nat. Commun. 10:3693, (2019).
2	Silva-Rocha, R. et al. The Standard European Vector Architecture (SEVA): a coherent platform for the analysis and deployment of complex prokaryotic phenotypes. Nucleic acids research 41, D666-675, (2013).

## Sheet: Supplementary Table 5
Supplementary Table 5: Sequences for inducible promoters used in this study
Name	Type and source	Parts	DNA sequence (5’– 3’)
PBAD	Inducible promoter	Reverse	CCTAGTTGTCTTCATGCATGAAGACAAAATTAATACTAGAGGGACCAAAACGAAAAAAGACGCTCGAAAGCGTCTCTTTTCTGGAATTTGGTACCGAGCTCTAGTA
		Terminator
	Composite Module	L3S2P11
	(This study)
		Reverse	TTATGACAACTTGACGGCTACATCATTCACTTTTTCTTCACAACCGGCACGGAACTCGCTCGGGCTGGCCCCGGTGCATTTTTTAAATACCCGCGAGAAATAGAGTTGATCGTCAAAACCAACATTGCGACCGACGGTGGCGATAGGCATCCGGGTGGTGCTCAAAAGCAGCTTCGCCTGGCTGATACGTTGGTCCTCGCGCCAGCTTAAGACGCTAATCCCTAACTGCTGGCGGAAAAGATGTGACAGACGCGACGGCGACAAGCAAACATGCTGTGCGACGCTGGCGATATCAAAATTGCTGTCTGCCAGGTGATCGCTGATGTACTGACAAGCCTCGCGTACCCGATTATCCATCGGTGGATGGAGCGACTCGTTAATCGCTTCCATGCGCCGCAG…
		araC
		CDS
		PBAD	ACTTTTCATACTCCCGCCATTCAGAGAAGAAACCAATTGTCCATATTGCATCAGACATTGCCGTCACTGCGTCTTTTACTGGCTCTTCTCGCTAACCAAACCGGTAACCCCGCTTATTAAAAGCATTCTGTAACAAAGCGGGACCAAAGCCATGACAAAAACGCGTAACAAAAGTGTCTATAATCACGGCAGAAAAGTCCACATTGATTATTTGCACGGCGTCACACTTTGCTATGCCATAGCATTTTTATCCATAAGATTAGCGGATCCTACCTGACGCTTTTTATCGCAACTCTCTACTGTTTCTCCATA
			(TTS)
Plux2	Inducible promoter	Reverse	CCTAGTTGTCTTCATGCATGAAGACAAAATTAATACTAGAGGGACCAAAACGAAAAAAGACGCTTTTCAGCGTCTTATTGTTCGTCTTTGGTACCGAGCTCTAGTAGTGATCTACACTAGCACTATCAGTG
		Terminator
	Composite Module	L3S2P55
	(This study)
		Reverse	TTATTAATTTTTAAAGTATGGGCAATCAATTGCTCCTGTTAAAATTGCTTTAGAAATACTTTGGCAGCGGTTTGTTGTATTGAGTTTCATTTGCGCATTGGTTAAATGGAAAGTGACAGTACGCTCACTGCAACCTAATATTTTTGAAATATCCCAAGAGCTTTTTCCTTCGCATGCCCACGCTAAACATTCTTTTTCTCTTTTGGTTAAATCGTTGTTTGATTTATTATTTGCTATATTTATTTTTCGATAATTATCAACTAGAGAAGGAACAATTAATGGTATGTTCATACACGCATGTAAAAATAAACTATCTATATAGTTGTCTTTTTCTGAATGTGCAAAACTAAGCATTCCGAAGCCATTGTTAGCCGTATGAATAGGGAAACTAAACCCAGT…
		luxR CDS
		Reverse	CTAGTATTTCTCCTCTTTAATCTCTAGTA
		RBS B0030	(Scar/Spacer)
		Reverse	GCTAGCACAATCCCTAGGACTGAGCTAGCTGTCAATCACACT
		J23117	(Scar/Spacer)
		T7Te Terminator	GGCTCACCTTCGGGTGGGCCTTTCTGCG
		Plux2	TTTATATACTAGAGACCTGTAGGATCGTACAGGTTTACGCAAGAAAATGGTTTGTTACTTTCGAATAAAA
			(TTS, Scar/Spacer)
			For pLY261:
			TTTATATACTAGAGACCTGTAGGATCGCACAGGTTTACGCAAGAAAATGGTTTGTTACTTTCGAATAAAA
			(TTS, Scar/Spacer, mutation)
PrhaB	Inducible promoter	Reverse	CCTAGTTGTCTTCATGCATGAAGACAAAATTAATACTAGAGGGACCAAAACGAAAAAAGACGCTTTTCAGCGTCTTATTGTTCGTCTTTGGTACCGAGCTAGTA
		Terminator
	Composite Module	L3S2P55
	(This study)
		Reverse	TTATTGCAGAAAGCCATCCCGTCCCTGGCGAATATCACGCGGTGACCAGTTAAACTCTCGGCGAAAAAGCGTCGAAAAGTGGTTACTGTCGCTGAATCCACAGCGATAGGCGATGTCAGTAACGCTGGCCTCGCTGTGGCGTAGCAGATGTCGGGCTTTCATCAGTCGCAGGCGGTTCAGGTATCGCTGAGGCGTCAGTCCCGTTTGCTGCTTAAGCTGCCGATGTAGCGTACGCAGTGAAAGAGAAAATTGATCCGCCACGGCATCCCAATTCACCTCATCGGCAAAATGGTCCTCCAGCCAGGCCAGAAGCAAGTTGAGACGTGATGCGCTGTTTTCCAGGTTCTCCTGCAAACTGCTTTTACGCAGCAAGAGCAGTAATTGCATAAACAAGATCTC…
		rhaS CDS
		Reverse	TTGGGCTCCCTCTAGTAGCTAGCATAATACCTAGGACTGAGCTAGCTGTAAACTCTAGTATCACACT
		J23101-RBS	(Scar/Spacer)
		T7Te Terminator	GGCTCACCTTCGGGTGGGCCTTTCTGCGTTTATATACTAGAGAGACCTTTACGCCGCTGGAGCAGGAATGCGGTGAGCATCACAT
			(Scar/Spacer)
		PrhaB	CACCACAATTCAGCAAATTGTGAACATCATCACGTTCATCTTTCCCTGGTTGCCAATGGCCCATTTTCCTGTCAGTAACGAGAAGGTCGCGAATTGAGGCGCTTTTTAGACTGGTCGTAA
			(TTS)

## Sheet: Supplementary Table 6
Supplementary Table 6: Sequences for the dCas9/dxCas9 generator
Name	Type and source	Parts	DNA sequence (5’-3’)
dCas9 generator	Composite Module	BioBrick	GAATTCGCGGCCGCTTCTAGAG
	(This study)	Prefix
		Reverse Terminator	GGGAGACCAGAAACAAAAAAAGGGGAGCGGTTTCCCGCTCCCCTTCAATAATTGG
		L3S3P00
		Reverse Standardized dCas9 CDS	CTCTAGTATTAGTCACCTCCTAGCTGACTCAAATCAATGCGTGTTTCATAAAGACCAGTGATGGATTGATGGATAAGAGTGGCATCTAAAACTTCTTTTGTAGACGTATATCGTTTACGATCAATTGTTGTATCAAAATATTTAAAAGCAGCGGGAGCTCCAAGATTCGTCAACGTAAATAAATGAATAATATTTTCTGCTTGTTCACGTATTGGTTTGTCTCTATGTTTGTTATATGCACTAAGAACTTTATCTAAATTGGCATCTGCTAAAATAACACGCTTAGAAAATTCACTGATTTGCTCAATAATCTCATCTAAATAATGCTTATGCTGCTCCACAAACAATTGTTTTTGTTCGTTATCTTCTGGACTACCCTTCAACTTTTCATAATGACTA…
			(Scar/Spacer, mutation)
		Reverse RBS	AGATCCTTTCTCCTCTTT
		B0034
			(Scar/Spacer)
			AGATCTTTTCAATTCTTTTCTCTATCACTGATAGGGAGTGGTAAAATAACTCTATCAACGATAGAGTGTCAACAAAAATTAGGAATTAATG
		tetR/tetA promoters	(mutation)
		tetR CDS	ATGTCAAGATTAGATAAAAGTAAAGTGATTAACAGCGCATTAGAGCTGCTTAATGAGGTCGGAATCGAAGGTTTAACAACCCGTAAACTCGCCCAGAAGCTAGGTGTAGAGCAGCCTACATTGTATTGGCATGTAAAAAATAAGCGGGCTTTGCTCGACGCCTTAGCCATTGAGATGTTAGATAGGCACCATACTCACTTTTGCCCTTTAGAAGGGGAAAGCTGGCAAGATTTTTTACGTAATAACGCTAAAAGTTTTAGATGTGCTTTACTAAGTCATCGCGATGGAGCAAAAGTACATTTAGGTACACGGCCTACAGAAAAACAGTATGAAACTCTCGAAAATCAATTAGCCTTTTTATGCCAACAAGGTTTTTCACTAGAGAATGCATTATATGCA…
			(mutation)
		Terminator	TACTAGAGCCAATTATTGAAGGCCGCTAACGCGGCCTTTTTTTGTTTCTGGTCTCCC
		L3S3P22	(Scar/Spacer)
		BioBrick	TACTAGTAGCGGCCGCTGCAG
		Suffix
dxCas9 generator	Composite Module	BioBrick	GAATTCGCGGCCGCTTCTAGAG
	(This study)	Prefix
		Reverse Terminator	GGGAGACCAGAAACAAAAAAAGGGGAGCGGTTTCCCGCTCCCCTTCAATAATTGG
		L3S3P00
		Reverse Standardized dxCas9 CDS	CTCTAGTATTAGTCACCTCCTAGCTGACTCAAATCAATGCGTGTTTCATAAAGACCAGTGATGGATTGATGGATAAGAGTGGCATCTAAAACTTCTTTTGTAGACGTATATCGTTTACGATCAATTGTTGTATCAAAATATTTAAAAGCAGCGGGAGCTCCAAGATTCGTCAACGTAAATAAATGAATAATATTTTCTGCTTGTTCACGTATTGGTTTGTCTCTATGTTTGTTATATGCACTAAGAACTTTATCTAAATTGGCATCTGCTAAAATAACACGCTTAGAAAATTCACTGATTTGCTCAATAATCTCATCTAAATAATGCTTATGCTGCTCCACAAACAATTGTTTTTGTTCGTTATCTTCTGGACTACCCTTCAACTTTTCATAATGACTA…
			(Scar/Spacer, mutation)
		Reverse RBS	AGATCCTTTCTCCTCTTT
		B0034
			(Scar/Spacer)
			AGATCTTTTCAATTCTTTTCTCTATCACTGATAGGGAGTGGTAAAATAACTCTATCAACGATAGAGTGTCAACAAAAATTAGGAATTAATG
		tetR/tetA promoters	(mutation)
		tetR CDS	ATGTCAAGATTAGATAAAAGTAAAGTGATTAACAGCGCATTAGAGCTGCTTAATGAGGTCGGAATCGAAGGTTTAACAACCCGTAAACTCGCCCAGAAGCTAGGTGTAGAGCAGCCTACATTGTATTGGCATGTAAAAAATAAGCGGGCTTTGCTCGACGCCTTAGCCATTGAGATGTTAGATAGGCACCATACTCACTTTTGCCCTTTAGAAGGGGAAAGCTGGCAAGATTTTTTACGTAATAACGCTAAAAGTTTTAGATGTGCTTTACTAAGTCATCGCGATGGAGCAAAAGTACATTTAGGTACACGGCCTACAGAAAAACAGTATGAAACTCTCGAAAATCAATTAGCCTTTTTATGCCAACAAGGTTTTTCACTAGAGAATGCATTATATGCA…
			(mutation)
		Terminator	TACTAGAGCCAATTATTGAAGGCCGCTAACGCGGCCTTTTTTTGTTTCTGGTCTCCC
		L3S3P22	(Scar/Spacer)
		BioBrick	TACTAGTAGCGGCCGCTGCAG
		Suffix

## Sheet: Supplementary Table 7
Supplementary Table 7: Sequences for activator generator and reporter
Name	Type and source		Parts	DNA sequence (5’-3’)
PspFΔHTH::λN22plus	Composite Module	RBS B0032		TCACACAGGAAAGTACTAG
	(This study)
				(Scar/Spacer)
		pspFΔHTH::λN22plus		ATGGCAGAATACAAAGATAATTTACTTGGTGAGGCGAACAGCTTTCTCGAAGTGCTGGAACAGGTTTCGCATCTCGCACCGCTGGACAAACCGGTGCTCATCATCGGCGAACGCGGCACCGGTAAAGAGCTGATTGCCAGCCGCCTGCATTATCTCTCCTCCCGTTGGCAAGGGCCGTTTATTTCCCTTAACTGCGCGGCGTTAAATGAAAATCTGCTGGATTCCGAACTGTTTGGTCACGAAGCGGGGGCGTTTACCGGTGCGCAAAAACGTCATCCAGGGAGATTTGAACGTGCCGACGGCGGTACGCTATTTCTTGATGAACTCGCTACGGCACCGATGATGGTGCAGGAGAAATTATTGCGCGTGATTGAGTACGGTGAACTGGAGCGCGTTGGC…
		CDS		(λN22plus)
		Terminator		TACTAGAGCCAATTATTGAAGGCCGCTAACGCGGCCTTTTTTTGTTTCTGGTCTCCC
		L3S3P22		(Scar/Spacer)
Reporter	Composite Module	RiboJ		AGCTGTCACCGGATGTGCTTTCCGGTCTGATGAGTCCGTGAGGACGAAACAGCCTCTACAAATAATTTTGTTTAACTAGAG
with sfGFP::ASV tag	(This study)	RBS B0030		ATTAAAGAGGAGAAATACCAT
				(Scar/Spacer)
		sfgfp		ATGCGTAAAGGCGAAGAGCTGTTCACTGGTGTCGTCCCTATTCTGGTGGAACTGGATGGTGATGTCAACGGTCATAAGTTTTCCGTGCGTGGCGAGGGTGAAGGTGACGCAACTAATGGTAAACTGACGCTGAAGTTCATCTGTACTACTGGTAAACTGCCGGTACCTTGGCCGACTCTGGTAACGACGCTGACTTATGGTGTTCAGTGCTTTGCTCGTTATCCGGACCATATGAAGCAGCATGACTTCTTCAAGTCCGCCATGCCGGAAGGCTATGTGCAGGAACGCACGATTTCCTTTAAGGATGACGGCACGTACAAAACGCGTGCGGAAGTGAAATTTGAAGGCGATACCCTGGTAAACCGCATTGAGCTGAAAGGCATTGACTTTAAAGAAGAC…
		CDS		(ASV tag)
		Terminator		TAATACTAGAGCCAATTATTGAAGGCCTCCCTAACGGGGGGCCTTTTTTTGTTTCTGGTCTCCC
		L3S3P21		(Scar/Spacer)
RiboJ	Insulator	AGCTGTCACCGGATGTGCTTTCCGGTCTGATGAGTCCGTGAGGACGAAACAGCCTCTACAAATAATTTTGTTTAA

## Sheet: Supplementary Table 8
Supplementary Table 8: Sequences of gRNA, mRNA and related genetic elements
Part name	Type and source	DNA sequence (5’– 3’)
sgRNA-LEA2	sgRNA	CTAGAAGTTATTATATAGTTCGGTCGTTTGAGAGCTAGGGCCCTGAAGAAGGGCCCTAGCAAGTTCAAATAAGGCTAGTCCGTTATCAACTTGGGCCCTGAAGAAGGGCCCAAGTGGCACCGAGTCGGTGCTTTTTTTGAAGCTTCTCGGTACCAAATTCCAGAAAAGAGGCCTCCCGAAAGGGGGGCCTTTTTTCGTTTTGGTCC
	(Previous study)	(Scar, Spacer, sgRNA scaffold (Double BoxB), Terminator L3S2P21)
sgRNA-LEA2-ex2	sgRNA	CTAGAAGTTATTATATAGTTCGGTCGTTTGAGAGCTAGAAATAGCAAGTTCAAATAAGGCTAGTCCGTTATCAACTTGAAAAAGTGGCACCGAGTCGGTGCgggccctgaagaagGGCCCTAGCAAGTTCAAATAAGGCTAGTCCGTTATCAACTTGGGCCCTGAAGAAGGGCCCAAGTGGCACCGAGTCGGTGCTTTTTTTTACTAGAGCTCGGTACCAAATTCCAGAAAAGAGGCCTCCCGAAAGGGGGGCCTTTTTTCGTTTTGGTCC
	(This study)	(Scar, Spacer, sgRNA scaffold (Double BoxB), Terminator L3S2P21)
sgRNA-LEA2-ex3	sgRNA	CTAGAAGTTATTATATAGTTCGGTCGTTTGAGAGCTAGAAATAGCAAGTTCAAATAAGGCTAGTCCGTTATCAACTTGAAAAAGTGGCACCGAGTCGGTGCgggccctgaagaagGGCCCAAGGCTAGGGCCCTGAAGAAGGGCCCGCAGGGCCCTGAAGAAGGGCCCTTTTTTTTACTAGAGCTCGGTACCAAATTCCAGAAAAGAGGCCTCCCGAAAGGGGGGCCTTTTTTCGTTTTGGTCC
	(This study)	(Scar, Spacer, sgRNA scaffold (Double BoxB), Terminator L3S2P21)
sgRNA-LEB3-ex2	sgRNA	CTAGAGCATAGTTCGTTTCCCATGTTTGAGAGCTAGAAATAGCAAGTTCAAATAAGGCTAGTCCGTTATCAACTTGAAAAAGTGGCACCGAGTCGGTGCgggccctgaagaagGGCCCTAGCAAGTTCAAATAAGGCTAGTCCGTTATCAACTTGGGCCCTGAAGAAGGGCCCAAGTGGCACCGAGTCGGTGCTTTTTTTTACTAGAGCTCGGTACCAAATTCCAGAAAAGAGGCCTCCCGAAAGGGGGGCCTTTTTTCGTTTTGGTCC
	(This study)	(Scar, Spacer, sgRNA scaffold (Double BoxB), Terminator L3S2P21)
sgRNA-LEB3-ex3	sgRNA	CTAGAGCATAGTTCGTTTCCCATGTTTGAGAGCTAGAAATAGCAAGTTCAAATAAGGCTAGTCCGTTATCAACTTGAAAAAGTGGCACCGAGTCGGTGCgggccctgaagaagGGCCCAAGGCTAGGGCCCTGAAGAAGGGCCCGCAGGGCCCTGAAGAAGGGCCCTTTTTTTTACTAGAGCTCGGTACCAAATTCCAGAAAAGAGGCCTCCCGAAAGGGGGGCCTTTTTTCGTTTTGGTCC
	(This study)	(Scar, Spacer, sgRNA scaffold (Double BoxB), Terminator L3S2P21)
crRNA-LEA2-WT	crRNA	CTAGAAGTTATTATATAGTTCGGTCGTTTTAGAGCTATGCTGTTTTGTACTAGAGCCAATTATTGAAGGCCGCTAACGCGGCCTTTTTTTGTTTCTGGTCTCCC
	(This study)	(Scar, Spacer, repeat, Terminator L3S3P22)
crRNA-LEA2-d1	crRNA	CTAGAAGTTATTATATAGTTCGGTCGTTTTAGAGCTTTGCTGTTTTGTACTAGAGCCAATTATTGAAGGCCGCTAACGCGGCCTTTTTTTGTTTCTGGTCTCCC
	(This study)	(Scar, Spacer, repeat, Terminator L3S3P22)
crRNA-LEA2-d2	crRNA	CTAGAAGTTATTATATAGTTCGGTCGTTTTAGAGCATTGCTGTTTTGTACTAGAGCCAATTATTGAAGGCCGCTAACGCGGCCTTTTTTTGTTTCTGGTCTCCC
	(This study)	(Scar, Spacer, repeat, Terminator L3S3P22)
crRNA-LEA2-d3	crRNA	CTAGAAGTTATTATATAGTTCGGTCGTTTTAGAGGATTGCTGTTTTGTACTAGAGCCAATTATTGAAGGCCGCTAACGCGGCCTTTTTTTGTTTCTGGTCTCCC
	(This study)	(Scar, Spacer, repeat, Terminator L3S3P22)
crRNA-LEA2-d4	crRNA	CTAGAAGTTATTATATAGTTCGGTCGTTTTAGACGATTGCTGTTTTGTACTAGAGCCAATTATTGAAGGCCGCTAACGCGGCCTTTTTTTGTTTCTGGTCTCCC
	(This study)	(Scar, Spacer, repeat, Terminator L3S3P22)
crRNA-LEA2-U1	crRNA	CTAGAAGTTATTATATAGTTCGGTCGTTTTTGACGATTGCTGTTTTGTACTAGAGCCAATTATTGAAGGCCGCTAACGCGGCCTTTTTTTGTTTCTGGTCTCCC
	(This study)	(Scar, Spacer, repeat, Terminator L3S3P22)
crRNA-LEA2-U2	crRNA	CTAGAAGTTATTATATAGTTCGGTCGTTTATGACGATTGCTGTTTTGTACTAGAGCCAATTATTGAAGGCCGCTAACGCGGCCTTTTTTTGTTTCTGGTCTCCC
	(This study)	(Scar, Spacer, repeat, Terminator L3S3P22)
crRNA-LEA2-U3	crRNA	CTAGAAGTTATTATATAGTTCGGTCGTTAATGACGATTGCTGTTTTGTACTAGAGCCAATTATTGAAGGCCGCTAACGCGGCCTTTTTTTGTTTCTGGTCTCCC
	(This study)	(Scar, Spacer, repeat, Terminator L3S3P22)
crRNA-LEA2-U4	crRNA	CTAGAAGTTATTATATAGTTCGGTCGTAAATGACGATTGCTGTTTTGTACTAGAGCCAATTATTGAAGGCCGCTAACGCGGCCTTTTTTTGTTTCTGGTCTCCC
	(This study)	(Scar, Spacer, repeat, Terminator L3S3P22)
crRNA-LEA2-U5	crRNA	CTAGAAGTTATTATATAGTTCGGTCGAAAATGACGATTGCTGTTTTGTACTAGAGCCAATTATTGAAGGCCGCTAACGCGGCCTTTTTTTGTTTCTGGTCTCCC
	(This study)	(Scar, Spacer, repeat, Terminator L3S3P22)
crRNA-LEA2-U5A	crRNA	CTAGAAGTTATTATATAGTTCGGTCAAAAATGACGATTGCTGTTTTGTACTAGAGCCAATTATTGAAGGCCGCTAACGCGGCCTTTTTTTGTTTCTGGTCTCCC
	(This study)	(Scar, Spacer, repeat, Terminator L3S3P22)
crRNA-LEA2-U5C	crRNA	CTAGAAGTTATTATATAGTTCGGTCCAAAATGACGATTGCTGTTTTGTACTAGAGCCAATTATTGAAGGCCGCTAACGCGGCCTTTTTTTGTTTCTGGTCTCCC
	(This study)	(Scar, Spacer, repeat, Terminator L3S3P22)
crRNA-LEA2-U5T	crRNA	CTAGAAGTTATTATATAGTTCGGTCTAAAATGACGATTGCTGTTTTGTACTAGAGCCAATTATTGAAGGCCGCTAACGCGGCCTTTTTTTGTTTCTGGTCTCCC
	(This study)	(Scar, Spacer, repeat, Terminator L3S3P22)
crRNA-LEB3-WT	crRNA	CTAGAGCATAGTTCGTTTCCCATGTTTTAGAGCTATGCTGTTTTGTACTAGAGCCAATTATTGAAGGCCGCTAACGCGGCCTTTTTTTGTTTCTGGTCTCCC
	(This study)	(Scar, Spacer, repeat, Terminator L3S3P22)
tracrRNA-WT	tracrRNA	CTAGAGGAACCATTCAAAACAGCATAGCAAGTTAAAATAAGGCTAGTCCGTTATCAACTTGAAAAAGTGGCACCGAGTCGGTGCGGGCCCTGAAGAAGGGCCCAAGGCTAGGGCCCTGAAGAAGGGCCCGCAGGGCCCTGAAGAAGGGCCCTTTTTTTTACTAGAGCCAATTATTGAAGGCCGCTAACGCGGCCTTTTTTTGTTTCTGGTCTCCC
	(This study)	(Scar, Scaffold, anti-repeat, bulge, Terminator L3S3P22)
tracrRNA-d1	tracrRNA	CTAGAGGAACCATTCAAAACAGCAAAGCAAGTTAAAATAAGGCTAGTCCGTTATCAACTTGAAAAAGTGGCACCGAGTCGGTGCgggccctgaagaagGGCCCAAGGCTAGGGCCCTGAAGAAGGGCCCGCAGGGCCCTGAAGAAGGGCCCTTTTTTTTACTAGAGCCAATTATTGAAGGCCGCTAACGCGGCCTTTTTTTGTTTCTGGTCTCCC
	(This study)	(Scar, Scaffold, anti-repeat, bulge, Terminator L3S3P22)
tracrRNA-d2	tracrRNA	CTAGAGGAACCATTCAAAACAGCAATGCAAGTTAAAATAAGGCTAGTCCGTTATCAACTTGAAAAAGTGGCACCGAGTCGGTGCgggccctgaagaagGGCCCAAGGCTAGGGCCCTGAAGAAGGGCCCGCAGGGCCCTGAAGAAGGGCCCTTTTTTTTACTAGAGCCAATTATTGAAGGCCGCTAACGCGGCCTTTTTTTGTTTCTGGTCTCCC
	(This study)	(Scar, Scaffold, anti-repeat, bulge, Terminator L3S3P22)
tracrRNA-d3	tracrRNA	CTAGAGGAACCATTCAAAACAGCAATCCAAGTTAAAATAAGGCTAGTCCGTTATCAACTTGAAAAAGTGGCACCGAGTCGGTGCGGGCCCTGAAGAAGGGCCCAAGGCTAGGGCCCTGAAGAAGGGCCCGCAGGGCCCTGAAGAAGGGCCCTTTTTTTTACTAGAGCCAATTATTGAAGGCCGCTAACGCGGCCTTTTTTTGTTTCTGGTCTCCC
	(This study)	(Scar, Scaffold, anti-repeat, bulge, Terminator L3S3P22)
tracrRNA-d4	tracrRNA	CTAGAGGAACCATTCAAAACAGCAATCGAAGTTAAAATAAGGCTAGTCCGTTATCAACTTGAAAAAGTGGCACCGAGTCGGTGCGGGCCCTGAAGAAGGGCCCAAGGCTAGGGCCCTGAAGAAGGGCCCGCAGGGCCCTGAAGAAGGGCCCTTTTTTTTACTAGAGCCAATTATTGAAGGCCGCTAACGCGGCCTTTTTTTGTTTCTGGTCTCCC
	(This study)	(Scar, Scaffold, anti-repeat, bulge, Terminator L3S3P22)
tracrRNA-U1	tracrRNA	CTAGAGGAACCATTCAAAACAGCAATCGAAGTAAAAATAAGGCTAGTCCGTTATCAACTTGAAAAAGTGGCACCGAGTCGGTGCGGGCCCTGAAGAAGGGCCCAAGGCTAGGGCCCTGAAGAAGGGCCCGCAGGGCCCTGAAGAAGGGCCCTTTTTTTTACTAGAGCCAATTATTGAAGGCCGCTAACGCGGCCTTTTTTTGTTTCTGGTCTCCC
	(This study)	(Scar, Scaffold, anti-repeat, bulge, Terminator L3S3P22)
tracrRNA-U2	tracrRNA	CTAGAGGAACCATTCAAAACAGCAATCGAAGTATAAATAAGGCTAGTCCGTTATCAACTTGAAAAAGTGGCACCGAGTCGGTGCGGGCCCTGAAGAAGGGCCCAAGGCTAGGGCCCTGAAGAAGGGCCCGCAGGGCCCTGAAGAAGGGCCCTTTTTTTTACTAGAGCCAATTATTGAAGGCCGCTAACGCGGCCTTTTTTTGTTTCTGGTCTCCC
	(This study)	(Scar, Scaffold, anti-repeat, bulge, Terminator L3S3P22)
tracrRNA-U3	tracrRNA	CTAGAGGAACCATTCAAAACAGCAATCGAAGTATTAATAAGGCTAGTCCGTTATCAACTTGAAAAAGTGGCACCGAGTCGGTGCGGGCCCTGAAGAAGGGCCCAAGGCTAGGGCCCTGAAGAAGGGCCCGCAGGGCCCTGAAGAAGGGCCCTTTTTTTTACTAGAGCCAATTATTGAAGGCCGCTAACGCGGCCTTTTTTTGTTTCTGGTCTCCC
	(This study)	(Scar, Scaffold, anti-repeat, bulge, Terminator L3S3P22)
tracrRNA-U4	tracrRNA	CTAGAGGAACCATTCAAAACAGCAATCGAAGTATTTATAAGGCTAGTCCGTTATCAACTTGAAAAAGTGGCACCGAGTCGGTGCGGGCCCTGAAGAAGGGCCCAAGGCTAGGGCCCTGAAGAAGGGCCCGCAGGGCCCTGAAGAAGGGCCCTTTTTTTTACTAGAGCCAATTATTGAAGGCCGCTAACGCGGCCTTTTTTTGTTTCTGGTCTCCC
	(This study)	(Scar, Scaffold, anti-repeat, bulge, Terminator L3S3P22)
tracrRNA-U5	tracrRNA	CTAGAGGAACCATTCAAAACAGCAATCGAAGTATTTTTAAGGCTAGTCCGTTATCAACTTGAAAAAGTGGCACCGAGTCGGTGCGGGCCCTGAAGAAGGGCCCAAGGCTAGGGCCCTGAAGAAGGGCCCGCAGGGCCCTGAAGAAGGGCCCTTTTTTTTACTAGAGCCAATTATTGAAGGCCGCTAACGCGGCCTTTTTTTGTTTCTGGTCTCCC
	(This study)	(Scar, Scaffold, anti-repeat, bulge, Terminator L3S3P22)
tracrRNA-ESI	tracrRNA	ACTAGTGAGACCCGGAACCATTCAAAGCTTTAAGGCTAGTCGGTCTCACGTTATCAACTTGAAAAAGTGGCACCGAGTCGGTGCGGGCCCTGAAGAAGGGCCCAAGGCTAGGGCCCTGAAGAAGGGCCCGCAGGGCCCTGAAGAAGGGCCCTTTTTTTTACTAGAGCTCGGTACCAAATTCCAGAAAAGAGGCCTCCCGAAAGGGGGGCCTTTTTTCGTTTTGGTCC
	(This study)	(Scar, Scaffold, BsaI site, Terminator L3S2P21)
tracrRNA-R1	tracrRNA	CTAGAGGAACCATTCCTTGTAGATGAACAAGTGCCGTTAAGGCTAGTCCGTTATCAACTTGAAAAAGTGGCACCGAGTCGGTGCGGGCCCTGAAGAAGGGCCCAAGGCTAGGGCCCTGAAGAAGGGCCCGCAGGGCCCTGAAGAAGGGCCCTTTTTTTTACTAGAGCTCGGTACCAAATTCCAGAAAAGAGGCCTCCCGAAAGGGGGGCCTTTTTTCGTTTTGGTCC
	(This study)	(Scar, Scaffold, anti-repeat, bulge, Terminator L3S2P21)
tracrRNA-R2	tracrRNA	CTAGAGGAACCATTGCTCGGAGGAGGCCAAGTCCAGCTAAGGCTAGTCCGTTATCAACTTGAAAAAGTGGCACCGAGTCGGTGCGGGCCCTGAAGAAGGGCCCAAGGCTAGGGCCCTGAAGAAGGGCCCGCAGGGCCCTGAAGAAGGGCCCTTTTTTTTACTAGAGCTCGGTACCAAATTCCAGAAAAGAGGCCTCCCGAAAGGGGGGCCTTTTTTCGTTTTGGTCC
	(This study)	(Scar, Scaffold, anti-repeat, bulge, Terminator L3S2P21)
tracrRNA-R3	tracrRNA	CTAGAGGAACCATTAGGTGGTCTTGACCAAGTAGCGTTAAGGCTAGTCCGTTATCAACTTGAAAAAGTGGCACCGAGTCGGTGCGGGCCCTGAAGAAGGGCCCAAGGCTAGGGCCCTGAAGAAGGGCCCGCAGGGCCCTGAAGAAGGGCCCTTTTTTTTACTAGAGCTCGGTACCAAATTCCAGAAAAGAGGCCTCCCGAAAGGGGGGCCTTTTTTCGTTTTGGTCC
	(This study)	(Scar, Scaffold, anti-repeat, bulge, Terminator L3S2P21)
tracrRNA-R2L1	tracrRNA	CTAGAGGAACCATTCTCGGAGGAGGCCAAGTCCAGCTAAGGCTAGTCCGTTATCAACTTGAAAAAGTGGCACCGAGTCGGTGCGGGCCCTGAAGAAGGGCCCAAGGCTAGGGCCCTGAAGAAGGGCCCGCAGGGCCCTGAAGAAGGGCCCTTTTTTTTACTAGAGCTCGGTACCAAATTCCAGAAAAGAGGCCTCCCGAAAGGGGGGCCTTTTTTCGTTTTGGTCC
	(This study)	(Scar, Scaffold, anti-repeat, bulge, Terminator L3S2P21)
tracrRNA-R2L3	tracrRNA	CTAGAGGAACCATTCGGAGGAGGCCAAGTCCAGCTAAGGCTAGTCCGTTATCAACTTGAAAAAGTGGCACCGAGTCGGTGCGGGCCCTGAAGAAGGGCCCAAGGCTAGGGCCCTGAAGAAGGGCCCGCAGGGCCCTGAAGAAGGGCCCTTTTTTTTACTAGAGCTCGGTACCAAATTCCAGAAAAGAGGCCTCCCGAAAGGGGGGCCTTTTTTCGTTTTGGTCC
	(This study)	(Scar, Scaffold, anti-repeat, bulge, Terminator L3S2P21)
tracrRNA-R2L5	tracrRNA	CTAGAGGAACCATTGAGGAGGCCAAGTCCAGCTAAGGCTAGTCCGTTATCAACTTGAAAAAGTGGCACCGAGTCGGTGCGGGCCCTGAAGAAGGGCCCAAGGCTAGGGCCCTGAAGAAGGGCCCGCAGGGCCCTGAAGAAGGGCCCTTTTTTTTACTAGAGCTCGGTACCAAATTCCAGAAAAGAGGCCTCCCGAAAGGGGGGCCTTTTTTCGTTTTGGTCC
	(This study)	(Scar, Scaffold, anti-repeat, bulge, Terminator L3S2P21)
tracrRNA-R2L7	tracrRNA	CTAGAGGAACCATTGGAGGCCAAGTCCAGCTAAGGCTAGTCCGTTATCAACTTGAAAAAGTGGCACCGAGTCGGTGCGGGCCCTGAAGAAGGGCCCAAGGCTAGGGCCCTGAAGAAGGGCCCGCAGGGCCCTGAAGAAGGGCCCTTTTTTTTACTAGAGCTCGGTACCAAATTCCAGAAAAGAGGCCTCCCGAAAGGGGGGCCTTTTTTCGTTTTGGTCC
	(This study)	(Scar, Scaffold, anti-repeat, bulge, Terminator L3S2P21)
tracrRNA-R2L9	tracrRNA	CTAGAGGAACCATTAGGCCAAGTCCAGCTAAGGCTAGTCCGTTATCAACTTGAAAAAGTGGCACCGAGTCGGTGCGGGCCCTGAAGAAGGGCCCAAGGCTAGGGCCCTGAAGAAGGGCCCGCAGGGCCCTGAAGAAGGGCCCTTTTTTTTACTAGAGCTCGGTACCAAATTCCAGAAAAGAGGCCTCCCGAAAGGGGGGCCTTTTTTCGTTTTGGTCC
	(This study)	(Scar, Scaffold, anti-repeat, bulge, Terminator L3S2P21)
tracrRNA-R2L11	tracrRNA	CTAGAGGAACCATTGCCAAGTCCAGCTAAGGCTAGTCCGTTATCAACTTGAAAAAGTGGCACCGAGTCGGTGCGGGCCCTGAAGAAGGGCCCAAGGCTAGGGCCCTGAAGAAGGGCCCGCAGGGCCCTGAAGAAGGGCCCTTTTTTTTACTAGAGCTCGGTACCAAATTCCAGAAAAGAGGCCTCCCGAAAGGGGGGCCTTTTTTCGTTTTGGTCC
	(This study)	(Scar, Scaffold, anti-repeat, bulge, Terminator L3S2P21)
tracrRNA-R3L1	tracrRNA	CTAGAGGAACCATTGGTGGTCTTGACCAAGTAGCGTTAAGGCTAGTCCGTTATCAACTTGAAAAAGTGGCACCGAGTCGGTGCGGGCCCTGAAGAAGGGCCCAAGGCTAGGGCCCTGAAGAAGGGCCCGCAGGGCCCTGAAGAAGGGCCCTTTTTTTTACTAGAGCTCGGTACCAAATTCCAGAAAAGAGGCCTCCCGAAAGGGGGGCCTTTTTTCGTTTTGGTCC
	(This study)	(Scar, Scaffold, anti-repeat, bulge, Terminator L3S2P21)
tracrRNA-R3L3	tracrRNA	CTAGAGGAACCATTTGGTCTTGACCAAGTAGCGTTAAGGCTAGTCCGTTATCAACTTGAAAAAGTGGCACCGAGTCGGTGCGGGCCCTGAAGAAGGGCCCAAGGCTAGGGCCCTGAAGAAGGGCCCGCAGGGCCCTGAAGAAGGGCCCTTTTTTTTACTAGAGCTCGGTACCAAATTCCAGAAAAGAGGCCTCCCGAAAGGGGGGCCTTTTTTCGTTTTGGTCC
	(This study)	(Scar, Scaffold, anti-repeat, bulge, Terminator L3S2P21)
tracrRNA-R3L5	tracrRNA	CTAGAGGAACCATTGTCTTGACCAAGTAGCGTTAAGGCTAGTCCGTTATCAACTTGAAAAAGTGGCACCGAGTCGGTGCGGGCCCTGAAGAAGGGCCCAAGGCTAGGGCCCTGAAGAAGGGCCCGCAGGGCCCTGAAGAAGGGCCCTTTTTTTTACTAGAGCTCGGTACCAAATTCCAGAAAAGAGGCCTCCCGAAAGGGGGGCCTTTTTTCGTTTTGGTCC
	(This study)	(Scar, Scaffold, anti-repeat, bulge, Terminator L3S2P21)
tracrRNA-R3L7	tracrRNA	CTAGAGGAACCATTCTTGACCAAGTAGCGTTAAGGCTAGTCCGTTATCAACTTGAAAAAGTGGCACCGAGTCGGTGCGGGCCCTGAAGAAGGGCCCAAGGCTAGGGCCCTGAAGAAGGGCCCGCAGGGCCCTGAAGAAGGGCCCTTTTTTTTACTAGAGCTCGGTACCAAATTCCAGAAAAGAGGCCTCCCGAAAGGGGGGCCTTTTTTCGTTTTGGTCC
	(This study)	(Scar, Scaffold, anti-repeat, bulge, Terminator L3S2P21)
tracrRNA-R3L9	tracrRNA	CTAGAGGAACCATTTGACCAAGTAGCGTTAAGGCTAGTCCGTTATCAACTTGAAAAAGTGGCACCGAGTCGGTGCGGGCCCTGAAGAAGGGCCCAAGGCTAGGGCCCTGAAGAAGGGCCCGCAGGGCCCTGAAGAAGGGCCCTTTTTTTTACTAGAGCTCGGTACCAAATTCCAGAAAAGAGGCCTCCCGAAAGGGGGGCCTTTTTTCGTTTTGGTCC
	(This study)	(Scar, Scaffold, anti-repeat, bulge, Terminator L3S2P21)
tracrRNA-R3L11	tracrRNA	CTAGAGGAACCATTACCAAGTAGCGTTAAGGCTAGTCCGTTATCAACTTGAAAAAGTGGCACCGAGTCGGTGCGGGCCCTGAAGAAGGGCCCAAGGCTAGGGCCCTGAAGAAGGGCCCGCAGGGCCCTGAAGAAGGGCCCTTTTTTTTACTAGAGCTCGGTACCAAATTCCAGAAAAGAGGCCTCCCGAAAGGGGGGCCTTTTTTCGTTTTGGTCC
	(This study)	(Scar, Scaffold, anti-repeat, bulge, Terminator L3S2P21)
tracrRNA-Ar1	tracrRNA	CTAGAGGAACCATTAGCTGCAATGGCGCAAGTACCGGTAAGGCTAGTCCGTTATCAACTTGAAAAAGTGGCACCGAGTCGGTGCGGGCCCTGAAGAAGGGCCCAAGGCTAGGGCCCTGAAGAAGGGCCCGCAGGGCCCTGAAGAAGGGCCCTTTTTTTTACTAGAGCTCGGTACCAAATTCCAGAAAAGAGGCCTCCCGAAAGGGGGGCCTTTTTTCGTTTTGGTCC
	(This study)	(Scar, Scaffold, anti-repeat, bulge, Terminator L3S2P21)
tracrRNA-Ar2	tracrRNA	CTAGAGGAACCATTAATGGTAATGTTGCAAGTATATCTAAGGCTAGTCCGTTATCAACTTGAAAAAGTGGCACCGAGTCGGTGCGGGCCCTGAAGAAGGGCCCAAGGCTAGGGCCCTGAAGAAGGGCCCGCAGGGCCCTGAAGAAGGGCCCTTTTTTTTACTAGAGCTCGGTACCAAATTCCAGAAAAGAGGCCTCCCGAAAGGGGGGCCTTTTTTCGTTTTGGTCC
	(This study)	(Scar, Scaffold, anti-repeat, bulge, Terminator L3S2P21)
mRFP	mRNA	CTAGAGATTAAAGAGGAGAAATACTAGATGGTGAGCAAGGGCGAGGAGGATAACATGGCCATCATCAAGGAGTTCATGCGCTTCAAGGTGCACATGGAGGGCTCCGTGAACGGCCACGAGTTCGAGATCGAGGGCGAGGGCGAGGGCCGCCCCTACGAGGGCACCCAGACCGCCAAGCTGAAGGTGACCAAGGGTGGCCCCCTGCCCTTCGCCTGGGACATCCTGTCCCCTCAGTTCATGTACGGCTCCAAGGCCTACGTGAAGCACCCCGCCGACATCCCCGACTACTTGAAGCTGTCCTTCCCCGAGGGCTTCAAGTGGGAGCGCGTGATGAACTTCGAGGACGGCGGCGTGGTGACCGTGACCCAGGACTCCTCACTTCAGGACGGCGAGTTCATC…
	(This study)	(Scar, coding, Terminator L3S3P00)
mRFP-ΔRBS	mRNA	CTAGAGGTGAGCAAGGGCGAGGAGGATAACATGGCCATCATCAAGGAGTTCATGCGCTTCAAGGTGCACATGGAGGGCTCCGTGAACGGCCACGAGTTCGAGATCGAGGGCGAGGGCGAGGGCCGCCCCTACGAGGGCACCCAGACCGCCAAGCTGAAGGTGACCAAGGGTGGCCCCCTGCCCTTCGCCTGGGACATCCTGTCCCCTCAGTTCATGTACGGCTCCAAGGCCTACGTGAAGCACCCCGCCGACATCCCCGACTACTTGAAGCTGTCCTTCCCCGAGGGCTTCAAGTGGGAGCGCGTGATGAACTTCGAGGACGGCGGCGTGGTGACCGTGACCCAGGACTCCTCACTTCAGGACGGCGAGTTCATCTACAAGGTGAAGCTGCGCGGCACC…
	(This study)	(Scar, partial coding, Terminator L3S3P00)
crRNA-R1	crRNA	CTAGACCCAGGACTCCTCACTTCAGGACGGCGAGTTCATCTACAAGGTACTAGAGCCAATTATTGAAGGGGAGCGGGAAACCGCTCCCCTTTTTTTGTTTCTGGTCTCCC
	(This study)	(Scar, Terminator L3S3P00)
crRNA-R2	crRNA	CTAGATAATGCAGAAGAAGACCATGGGCTGGGAGGCCTCCTCCGAGCTACTAGAGCCAATTATTGAAGGGGAGCGGGAAACCGCTCCCCTTTTTTTGTTTCTGGTCTCCC
	(This study)	(Scar, Terminator L3S3P00)
crRNA-R3	crRNA	CTAGATGAAGGACGGCGGCCACTACGACGCTGAGGTCAAGACCACCTTACTAGAGCCAATTATTGAAGGGGAGCGGGAAACCGCTCCCCTTTTTTTGTTTCTGGTCTCCC
	(This study)	(Scar, Terminator L3S3P00)
mRNA-Ar	mRNA	CTAGACAATCAGGAGCGCAATATGTCATTTCTGTTACCCATCCAATTGTTCAAAATTCTTGCTGATGAAACCCGTCTGGGCATCGTTTTACTGCTCAGCGAACTGGGAGAGTTATGCGTCTGCGATCTCTGCACTGCTCTCGACCAGTCGCAGCCCAAGATCTCCCGCCACCTGGCATTGCTGCGTGAAAGCGGGCTATTGCTGGACCGCAAGCAAGGTAAGTGGGTTCATTACCGCTTATCACCGCATATTCCAGCATGGGCGGCGAAAATTATTGATGAGGCCTGGCGATGTGAACAGGAAAAGGTTCAGGCGATTGTCCGCAACCTGGCTCGACAAAACTGTTCCGGGGACAGTAAGAACATTTGCAGTTAAAAATTTAGCTAAACACATATGAAT…
	(This study)
		(Scar, Terminator L3S3P00)
oxyS	Small RNA	GAAACGGAGCGGCACCTCTTTTAACCCTTGAAGTCACTGCCCGTTTCGAGAGTTTCTCAACTCGAATAACTAAAGCCAACGTGAACTTTTGCGGATCTCCAGGATCCGCTTTTTTTTGCCATAAAAAAGCCCGGCGATAAGCCAGGCTCAAATTTATACATATAAATGTTCTTACTGCAGTCCGGCAAAAAAGGGCAAGGTGTCACCAATTATTGAAGGGGAGCGGGAAACCGCTCCCCTTTTTTTGTTTCTGGTCTCCC
zraP	mRNA	AAGACAACCACTGGAGGATTAACCATGAAACGGAACACGAAAATTGCCCTGGTAATGATGGCGCTTTCAGCAATGGCGATGGGATCGACATCTGCATTTGCTCACGGCGGACACGGTATGTGGCAGCAAAATGCCGCGCCTTTGACCAGCGAACAACAGACAGCGTGGCAGAAAATCCATAATGACTTTTACGCTCAAAGCAGCGCACTGCAACAGCAACTGGTGACGAAGCGTTATGAATACAATGCCCTGTTAGCCGCGAACCCACCGGATAGCAGCAAAATTAACGCGGTCGCCAAAGAGATGGAGAATTTGCGTCAGTCGTTAGATGAGTTACGGGTGAAACGAGATATCGCGATGGCTGAAGCGGGTATTCCGCGCGGAGCCGGAATGGGCATG…
		(Scar, Terminator L3S3P00)
znt	mRNA	AATGAGAAAAAACTTAACGGAGGATGCCATGTCGACTCCTGACAATCACGGCAAGAAAGCCCCTCAATTTGCTGCGTTCAAACCGCTAACCACGGTACAGAACGCCAACGACTGTTGCTGCGACGGCGCATGTTCCAGCACGCCAACTCTCTCTGAAAACGTCTCCGGCACCCGCTATAGCTGGAAAGTCAGCGGCATGGACTGCGCCGCCTGTGCGCGCAAGGTAGAAAATGCCGTGCGCCAGCTTGCAGGCGTGAATCAGGTGCAGGTGTTGTTCGCCACCGAAAAACTGGTGGTCGATGCCGACAATGACATTCGTGCACAAGTTGAATCTGCGCTGCAAAAAGCAGGCTATTCCCTGCGCGATGAACAGGCCGCCGAAGAACCGCAAGCATCACG…
		(Scar, Terminator L3S3P00)
cusCFAB	mRNA	CATAAAATCACCAGAAATTATGAGCCTATGTCTCCTTGTAAACTTCTGCCATTTTGTGTGGCCCTTGCGCTAACCGGTTGTTCACTGGCACCGGATTATCAGCGTCCGGCAATGCCCGTGCCGCAGCAGTTCTCACTCAGCCAGAACGGCCTGGTTAACGCAGCAGATAACTATCAGAACGCGGGCTGGCGCACCTTTTTTGTTGATAATCAGGTGAAGACGCTGATTAGCGAGGCGCTGGTGAATAATCGGGATTTGCGCATGGCGACGCTGAAAGTGCAGGAGGCACGGGCGCAATATCGTCTGACCGATGCCGACCGCTACCCACAGCTCAATGGCGAGGGCAGCGGCAGCTGGAGCGGTAATCTTAAAGGGAATACCGCCACGACACGGGAGTTT…
		(Scar, Terminator L3S3P00)
crRNA-Ar1	crRNA	CTAGAGTCCTGGAACCGCTCGGCATTCCGGTGAGCGCCATTGCAGCTTACTAGAGCCAATTATTGAAGGGGAGCGGGAAACCGCTCCCCTTTTTTTGTTTCTGGTCTCCC
	(This study)	(Scar, Terminator L3S3P00)
crRNA-Ar2	crRNA	CTAGACTAGATTCACTTTGTAATGAGATACTGATATGAGCAACATTACCATTTACTAGAGCCAATTATTGAAGGGGAGCGGGAAACCGCTCCCCTTTTTTTGTTTCTGGTCTCCC
	(This study)	(Scar, Terminator L3S3P00)
crRNA-Ar3	crRNA	CTAGACTAGATGCTGCGTAAAAACGTCGAACCGTATGAGGAGCTGGGCCTTGTACTAGAGCCAATTATTGAAGGGGAGCGGGAAACCGCTCCCCTTTTTTTGTTTCTGGTCTCCC
	(This study)	(Scar, Terminator L3S3P00)
crRNA-Ar4	crRNA	CTAGACTAGAAAGGCGCATTCTCCAAGGAAGATGGCGAGAAAGTGGTTGATGTACTAGAGCCAATTATTGAAGGGGAGCGGGAAACCGCTCCCCTTTTTTTGTTTCTGGTCTCCC
	(This study)	(Scar, Terminator L3S3P00)
s-crRNA-LEB3	crRNA	CTAGACATAGTTCGTTTCCCATGTTTTAGAGCTATGCCCAATTATTGAAGGCCGCTAACGCGGCCTTTTTTTGTTTCTGGTCTCCC
	(This study)	(Scar, Terminator L3S3P22)
s-crRNA-LEA2-WT	crRNA	CTAGAAGTTATTATATAGTTCGGTCGTTTTAGAGCTATGCCCAATTATTGAAGGCCGCTAACGCGGCCTTTTTTTGTTTCTGGTCTCCC
	(This study)	(Scar, Terminator L3S3P22)
s-crRNA-LEA2-C6	crRNA	CTAGAAGTTATTATATAGTTCGGTCTACGTACCGGGTGAACCAATTATTGAAGGCCGCTAACGCGGCCTTTTTTTGTTTCTGGTCTCCC
	(This study)	(Scar, Terminator L3S3P22)
s-crRNA-LEA2-C9	crRNA	CTAGAAGTTATTATATAGTTCGGTCAGAATCCTCGCTCAGCCAATTATTGAAGGCCGCTAACGCGGCCTTTTTTTGTTTCTGGTCTCCC
	(This study)	(Scar, Terminator L3S3P22)
s-crRNA-LEA2-C48	crRNA	CTAGAAGTTATTATATAGTTCGGTCATTATTGCCGACACACCAATTATTGAAGGCCGCTAACGCGGCCTTTTTTTGTTTCTGGTCTCCC
	(This study)	(Scar, Terminator L3S3P22)
s-crRNA-LEA2-C74	crRNA	CTAGAAGTTATTATATAGTTCGGTCAATCGGGAGCTGCCTCCAATTATTGAAGGCCGCTAACGCGGCCTTTTTTTGTTTCTGGTCTCCC
	(This study)	(Scar, Terminator L3S3P22)
s-tracrRNA- WT	tracrRNA	CTAGGCATAGCAAGTTAAAATAAGGCTAGTCCGTTATCAACTTGAAAAAGTGGCACCGAGTCGGTGCGGGCCCTGAAGAAGGGCCCAAGGCTAGGGCCCTGAAGAAGGGCCCGCAGGGCCCTGAAGAAGGGCCCTTTTTTTTACTAGAGCTCGGTACCAAATTCCAGAAAAGAGGCCTCCCGAAAGGGGGGCCTTTTTTCGTTTTGGTCC
	(This study)	(Scar,Scaffold,Terminator L3S2P21)
s-tracrRNA- C6	tracrRNA	CTAGTTCACCCAAGTTACGTTAAGGCTAGTCCGTTATCAACTTGAAAAAGTGGCACCGAGTCGGTGCGGGCCCTGAAGAAGGGCCCAAGGCTAGGGCCCTGAAGAAGGGCCCGCAGGGCCCTGAAGAAGGGCCCTTTTTTTTACTAGAGCTCGGTACCAAATTCCAGAAAAGAGGCCTCCCGAAAGGGGGGCCTTTTTTCGTTTTGGTCC
	(This study)	(Scar,Scaffold,Terminator L3S2P21)
s-tracrRNA- C9	tracrRNA	CTAGCTGAGCGAAGTGATTCTAAGGCTAGTCCGTTATCAACTTGAAAAAGTGGCACCGAGTCGGTGCGGGCCCTGAAGAAGGGCCCAAGGCTAGGGCCCTGAAGAAGGGCCCGCAGGGCCCTGAAGAAGGGCCCTTTTTTTTACTAGAGCTCGGTACCAAATTCCAGAAAAGAGGCCTCCCGAAAGGGGGGCCTTTTTTCGTTTTGGTCC
	(This study)	(Scar,Scaffold,Terminator L3S2P21)
s-tracrRNA- C48	tracrRNA	CTAGTGTGTCGAAGTAATAATAAGGCTAGTCCGTTATCAACTTGAAAAAGTGGCACCGAGTCGGTGCGGGCCCTGAAGAAGGGCCCAAGGCTAGGGCCCTGAAGAAGGGCCCGCAGGGCCCTGAAGAAGGGCCCTTTTTTTTACTAGAGCTCGGTACCAAATTCCAGAAAAGAGGCCTCCCGAAAGGGGGGCCTTTTTTCGTTTTGGTCC
	(This study)	(Scar,Scaffold,Terminator L3S2P21)
s-tracrRNA- C74	tracrRNA	CTAGAGGCAGCAAGTCCGATTAAGGCTAGTCCGTTATCAACTTGAAAAAGTGGCACCGAGTCGGTGCGGGCCCTGAAGAAGGGCCCAAGGCTAGGGCCCTGAAGAAGGGCCCGCAGGGCCCTGAAGAAGGGCCCTTTTTTTTACTAGAGCTCGGTACCAAATTCCAGAAAAGAGGCCTCCCGAAAGGGGGGCCTTTTTTCGTTTTGGTCC
	(This study)	(Scar,Scaffold,Terminator L3S2P21)
s-tracrRNA- R1	tracrRNA	CCTTGTAGATGAACAAGTGCCGTTAAGGCTAGTCCGTTATCAACTTGAAAAAGTGGCACCGAGTCGGTGCGGGCCCTGAAGAAGGGCCCAAGGCTAGGGCCCTGAAGAAGGGCCCGCAGGGCCCTGAAGAAGGGCCCTTTTTTTTACTAGAGCTCGGTACCAAATTCCAGAAAAGAGGCCTCCCGAAAGGGGGGCCTTTTTTCGTTTTGGTCC
	(This study)	(Scar,Scaffold,Terminator L3S2P21)
s-tracrRNA- R2	tracrRNA	GCTCGGAGGAGGCCAAGTCCAGCTAAGGCTAGTCCGTTATCAACTTGAAAAAGTGGCACCGAGTCGGTGCGGGCCCTGAAGAAGGGCCCAAGGCTAGGGCCCTGAAGAAGGGCCCGCAGGGCCCTGAAGAAGGGCCCTTTTTTTTACTAGAGCTCGGTACCAAATTCCAGAAAAGAGGCCTCCCGAAAGGGGGGCCTTTTTTCGTTTTGGTCC
	(This study)	(Scar,Scaffold,Terminator L3S2P21)
s-tracrRNA- R3	tracrRNA	AGGTGGTCTTGACCAAGTAGCGTTAAGGCTAGTCCGTTATCAACTTGAAAAAGTGGCACCGAGTCGGTGCGGGCCCTGAAGAAGGGCCCAAGGCTAGGGCCCTGAAGAAGGGCCCGCAGGGCCCTGAAGAAGGGCCCTTTTTTTTACTAGAGCTCGGTACCAAATTCCAGAAAAGAGGCCTCCCGAAAGGGGGGCCTTTTTTCGTTTTGGTCC
	(This study)	(Scar,Scaffold,Terminator L3S2P21)
AGATHA	Sensor RNA	TTGCCATGTGTATGTGGGAGACGGTCGGGTCCAGATATTCGTATCTGTCGAGTAGAGTGTGGGCTCCCACATACTCTGATGATCCTTCGGGATCATTCATGGCAACTGCTGCTCTTCAACCTCGGTGACGAGGTTGAAGAGCAGCAGTTGCCATGTGTATGTGGGAGCCCACACTCTACTCGACAGATACGTAGCATAACCCCTTGGGGCCTCTAAACGGGTCTTGAGGGGTTTTTTG
		(Target, broccoli RNA ,PAM ,Terminator T7)
s-crRNA-13	crRNA	AGTTATTATATAGTTCGGTCGTTTTAGAGCTATGCCAATTATTGAAGGCCGCTAACGCGGCCTTTTTTTGTTTCTGGTCTCCC
	(This study)	(Spacer ,Terminator L3S3P22)
s-crRNA-12	crRNA	AGTTATTATATAGTTCGGTCGTTTTAGAGCTATCCAATTATTGAAGGCCGCTAACGCGGCCTTTTTTTGTTTCTGGTCTCCC
	(This study)	(Spacer ,Terminator L3S3P22)
s-crRNA-11	crRNA	AGTTATTATATAGTTCGGTCGTTTTAGAGCTACCAATTATTGAAGGCCGCTAACGCGGCCTTTTTTTGTTTCTGGTCTCCC
	(This study)	(Spacer ,Terminator L3S3P22)
s-crRNA-10	crRNA	AGTTATTATATAGTTCGGTCGTTTTAGAGCTCCAATTATTGAAGGCCGCTAACGCGGCCTTTTTTTGTTTCTGGTCTCCC
	(This study)	(Spacer ,Terminator L3S3P22)
s-tracrRNA-13	tracrRNA	CATAGCAAGTTAAAATAAGGCTAGTCCGTTATCAACTTGAAAAAGTGGCACCGAGTCGGTGCGGGCCCTGAAGAAGGGCCCAAGGCTAGGGCCCTGAAGAAGGGCCCGCAGGGCCCTGAAGAAGGGCCCTTTTTTTTACTAGAGCTCGGTACCAAATTCCAGAAAAGAGGCCTCCCGAAAGGGGGGCCTTTTTTCGTTTTGGTCC
	(This study)	(Scar,Scaffold,Terminator L3S2P21)
s-tracrRNA-12	tracrRNA	ATAGCAAGTTAAAATAAGGCTAGTCCGTTATCAACTTGAAAAAGTGGCACCGAGTCGGTGCGGGCCCTGAAGAAGGGCCCAAGGCTAGGGCCCTGAAGAAGGGCCCGCAGGGCCCTGAAGAAGGGCCCTTTTTTTTACTAGAGCTCGGTACCAAATTCCAGAAAAGAGGCCTCCCGAAAGGGGGGCCTTTTTTCGTTTTGGTCC
	(This study)	(Scar,Scaffold,Terminator L3S2P21)
s-tracrRNA-11	tracrRNA	TAGCAAGTTAAAATAAGGCTAGTCCGTTATCAACTTGAAAAAGTGGCACCGAGTCGGTGCGGGCCCTGAAGAAGGGCCCAAGGCTAGGGCCCTGAAGAAGGGCCCGCAGGGCCCTGAAGAAGGGCCCTTTTTTTTACTAGAGCTCGGTACCAAATTCCAGAAAAGAGGCCTCCCGAAAGGGGGGCCTTTTTTCGTTTTGGTCC
	(This study)	(Scar,Scaffold,Terminator L3S2P21)
s-tracrRNA-10	tracrRNA	AGCAAGTTAAAATAAGGCTAGTCCGTTATCAACTTGAAAAAGTGGCACCGAGTCGGTGCGGGCCCTGAAGAAGGGCCCAAGGCTAGGGCCCTGAAGAAGGGCCCGCAGGGCCCTGAAGAAGGGCCCTTTTTTTTACTAGAGCTCGGTACCAAATTCCAGAAAAGAGGCCTCCCGAAAGGGGGGCCTTTTTTCGTTTTGGTCC
	(This study)	(Scar,Scaffold,Terminator L3S2P21)
s-tracrRNA- Ar2	tracrRNA	AATGGTAATGTTGCAAGTATATCTAAGGCTAGTCCGTTATCAACTTGAAAAAGTGGCACCGAGTCGGTGCGGGCCCTGAAGAAGGGCCCAAGGCTAGGGCCCTGAAGAAGGGCCCGCAGGGCCCTGAAGAAGGGCCCTTTTTTTTACTAGAGCTCGGTACCAAATTCCAGAAAAGAGGCCTCCCGAAAGGGGGGCCTTTTTTCGTTTTGGTCC
	(This study)	(Scar,Scaffold,Terminator L3S2P21)
tracrRNA- Ar3	tracrRNA	CTAGAGGAACCATTCAAGGCCCAGCTCCAAGTATACGTAAGGCTAGTCCGTTATCAACTTGAAAAAGTGGCACCGAGTCGGTGCGGGCCCTGAAGAAGGGCCCAAGGCTAGGGCCCTGAAGAAGGGCCCGCAGGGCCCTGAAGAAGGGCCCTTTTTTTTACTAGAGCTCGGTACCAAATTCCAGAAAAGAGGCCTCCCGAAAGGGGGGCCTTTTTTCGTTTTGGTCC
	(This study)	(Scar,Scaffold,Terminator L3S2P21)
tracrRNA- Ar4	tracrRNA	CTAGAGGAACCATTCATCAACCACTTTCAAGTGCCATTAAGGCTAGTCCGTTATCAACTTGAAAAAGTGGCACCGAGTCGGTGCGGGCCCTGAAGAAGGGCCCAAGGCTAGGGCCCTGAAGAAGGGCCCGCAGGGCCCTGAAGAAGGGCCCTTTTTTTTACTAGAGCTCGGTACCAAATTCCAGAAAAGAGGCCTCCCGAAAGGGGGGCCTTTTTTCGTTTTGGTCC
	(This study)	(Scar,Scaffold,Terminator L3S2P21)
tracrRNA- WT-21T	tracrRNA	CTAGAGGAACCATTCAAAACAGCATAGCAAGTTAAAATAAGGCTAGTCCGTTATCAACTTGAAAAAGTGGCACCGAGTCGGTGCGGGCCCTGAAGAAGGGCCCAAGGCTAGGGCCCTGAAGAAGGGCCCGCAGGGCCCTGAAGAAGGGCCCTTTTTTTTACTAGAGCTCGGTACCAAATTCCAGAAAAGAGGCCTCCCGAAAGGGGGGCCTTTTTTCGTTTTGGTCC
	(This study)	(Scar,Scaffold,Terminator L3S2P21)
s-tracrRNA-oxyS-21	tracrRNA	GGCAGTGACTTCAAAAGTGTTAATAAGGCTAGTCCGTTATCAACTTGAAAAAGTGGCACCGAGTCGGTGCGGGCCCTGAAGAAGGGCCCAAGGCTAGGGCCCTGAAGAAGGGCCCGCAGGGCCCTGAAGAAGGGCCCTTTTTTTTACTAGAGCTCGGTACCAAATTCCAGAAAAGAGGCCTCCCGAAAGGGGGGCCTTTTTTCGTTTTGGTCC
	(This study)	(Scar,Scaffold,Terminator L3S2P21)
s-tracrRNA-oxyS-34	tracrRNA	AACTCTCGAAACGGAAGTAGTGATAAGGCTAGTCCGTTATCAACTTGAAAAAGTGGCACCGAGTCGGTGCGGGCCCTGAAGAAGGGCCCAAGGCTAGGGCCCTGAAGAAGGGCCCGCAGGGCCCTGAAGAAGGGCCCTTTTTTTTACTAGAGCTCGGTACCAAATTCCAGAAAAGAGGCCTCCCGAAAGGGGGGCCTTTTTTCGTTTTGGTCC
	(This study)	(Scar,Scaffold,Terminator L3S2P21)
s-tracrRNA-oxyS-47	tracrRNA	ATTCGAGTTGAGAAAAGTTCTCGTAAGGCTAGTCCGTTATCAACTTGAAAAAGTGGCACCGAGTCGGTGCGGGCCCTGAAGAAGGGCCCAAGGCTAGGGCCCTGAAGAAGGGCCCGCAGGGCCCTGAAGAAGGGCCCTTTTTTTTACTAGAGCTCGGTACCAAATTCCAGAAAAGAGGCCTCCCGAAAGGGGGGCCTTTTTTCGTTTTGGTCC
	(This study)	(Scar,Scaffold,Terminator L3S2P21)
s-tracrRNA-oxyS-60	tracrRNA	GTTGGCTTTAGTTAAAGTCGAGTTAAGGCTAGTCCGTTATCAACTTGAAAAAGTGGCACCGAGTCGGTGCGGGCCCTGAAGAAGGGCCCAAGGCTAGGGCCCTGAAGAAGGGCCCGCAGGGCCCTGAAGAAGGGCCCTTTTTTTTACTAGAGCTCGGTACCAAATTCCAGAAAAGAGGCCTCCCGAAAGGGGGGCCTTTTTTCGTTTTGGTCC
	(This study)	(Scar,Scaffold,Terminator L3S2P21)
s-tracrRNA-oxyS-73	tracrRNA	CGCAAAAGTTCACGAAGTGGCTTTAAGGCTAGTCCGTTATCAACTTGAAAAAGTGGCACCGAGTCGGTGCGGGCCCTGAAGAAGGGCCCAAGGCTAGGGCCCTGAAGAAGGGCCCGCAGGGCCCTGAAGAAGGGCCCTTTTTTTTACTAGAGCTCGGTACCAAATTCCAGAAAAGAGGCCTCCCGAAAGGGGGGCCTTTTTTCGTTTTGGTCC
	(This study)	(Scar,Scaffold,Terminator L3S2P21)
s-tracrRNA-oxyS-86	tracrRNA	GATCCTGGAGATCCAAGTAAAAGTAAGGCTAGTCCGTTATCAACTTGAAAAAGTGGCACCGAGTCGGTGCGGGCCCTGAAGAAGGGCCCAAGGCTAGGGCCCTGAAGAAGGGCCCGCAGGGCCCTGAAGAAGGGCCCTTTTTTTTACTAGAGCTCGGTACCAAATTCCAGAAAAGAGGCCTCCCGAAAGGGGGGCCTTTTTTCGTTTTGGTCC
	(This study)	(Scar,Scaffold,Terminator L3S2P21)
s-tracrRNA-oxyS-99	tracrRNA	GCAAAAAAAAGCGGAAGTCCTGGTAAGGCTAGTCCGTTATCAACTTGAAAAAGTGGCACCGAGTCGGTGCGGGCCCTGAAGAAGGGCCCAAGGCTAGGGCCCTGAAGAAGGGCCCGCAGGGCCCTGAAGAAGGGCCCTTTTTTTTACTAGAGCTCGGTACCAAATTCCAGAAAAGAGGCCTCCCGAAAGGGGGGCCTTTTTTCGTTTTGGTCC
	(This study)	(Scar,Scaffold,Terminator L3S2P21)
s-tracrRNA-oxyS-112	tracrRNA	GGGCTTTTTTATGGAAGTAAAAATAAGGCTAGTCCGTTATCAACTTGAAAAAGTGGCACCGAGTCGGTGCGGGCCCTGAAGAAGGGCCCAAGGCTAGGGCCCTGAAGAAGGGCCCGCAGGGCCCTGAAGAAGGGCCCTTTTTTTTACTAGAGCTCGGTACCAAATTCCAGAAAAGAGGCCTCCCGAAAGGGGGGCCTTTTTTCGTTTTGGTCC
	(This study)	(Scar,Scaffold,Terminator L3S2P21)
s-tracrRNA-oxyS-125	tracrRNA	CTGGCTTATCGCCGAAGTCTTTTTAAGGCTAGTCCGTTATCAACTTGAAAAAGTGGCACCGAGTCGGTGCGGGCCCTGAAGAAGGGCCCAAGGCTAGGGCCCTGAAGAAGGGCCCGCAGGGCCCTGAAGAAGGGCCCTTTTTTTTACTAGAGCTCGGTACCAAATTCCAGAAAAGAGGCCTCCCGAAAGGGGGGCCTTTTTTCGTTTTGGTCC
	(This study)	(Scar,Scaffold,Terminator L3S2P21)
s-tracrRNA-oxyS-138	tracrRNA	TATAAATTTGAGCCAAGTGCTTATAAGGCTAGTCCGTTATCAACTTGAAAAAGTGGCACCGAGTCGGTGCGGGCCCTGAAGAAGGGCCCAAGGCTAGGGCCCTGAAGAAGGGCCCGCAGGGCCCTGAAGAAGGGCCCTTTTTTTTACTAGAGCTCGGTACCAAATTCCAGAAAAGAGGCCTCCCGAAAGGGGGGCCTTTTTTCGTTTTGGTCC
	(This study)	(Scar,Scaffold,Terminator L3S2P21)
s-tracrRNA-zraP-22	tracrRNA	TTTCGTGTTCCGTTAAGTATGGTTAAGGCTAGTCCGTTATCAACTTGAAAAAGTGGCACCGAGTCGGTGCGGGCCCTGAAGAAGGGCCCAAGGCTAGGGCCCTGAAGAAGGGCCCGCAGGGCCCTGAAGAAGGGCCCTTTTTTTTACTAGAGCTCGGTACCAAATTCCAGAAAAGAGGCCTCCCGAAAGGGGGGCCTTTTTTCGTTTTGGTCC
	(This study)	(Scar,Scaffold,Terminator L3S2P21)
s-tracrRNA-zraP-132	tracrRNA	TCGCTGGTCAAAGGAAGTCGGCATAAGGCTAGTCCGTTATCAACTTGAAAAAGTGGCACCGAGTCGGTGCGGGCCCTGAAGAAGGGCCCAAGGCTAGGGCCCTGAAGAAGGGCCCGCAGGGCCCTGAAGAAGGGCCCTTTTTTTTACTAGAGCTCGGTACCAAATTCCAGAAAAGAGGCCTCCCGAAAGGGGGGCCTTTTTTCGTTTTGGTCC
	(This study)	(Scar,Scaffold,Terminator L3S2P21)
s-tracrRNA-zraP-242	tracrRNA	TCGCGGCTAACAGGAAGTATTGTTAAGGCTAGTCCGTTATCAACTTGAAAAAGTGGCACCGAGTCGGTGCGGGCCCTGAAGAAGGGCCCAAGGCTAGGGCCCTGAAGAAGGGCCCGCAGGGCCCTGAAGAAGGGCCCTTTTTTTTACTAGAGCTCGGTACCAAATTCCAGAAAAGAGGCCTCCCGAAAGGGGGGCCTTTTTTCGTTTTGGTCC
	(This study)	(Scar,Scaffold,Terminator L3S2P21)
s-tracrRNA-zraP-462	tracrRNA	TCGCTGGCAACCCAAAGTGAGAATAAGGCTAGTCCGTTATCAACTTGAAAAAGTGGCACCGAGTCGGTGCGGGCCCTGAAGAAGGGCCCAAGGCTAGGGCCCTGAAGAAGGGCCCGCAGGGCCCTGAAGAAGGGCCCTTTTTTTTACTAGAGCTCGGTACCAAATTCCAGAAAAGAGGCCTCCCGAAAGGGGGGCCTTTTTTCGTTTTGGTCC
	(This study)	(Scar,Scaffold,Terminator L3S2P21)
s-tracrRNA-zraP-572	tracrRNA	ATAGCGCATATCGAAAGTGCCGCTAAGGCTAGTCCGTTATCAACTTGAAAAAGTGGCACCGAGTCGGTGCGGGCCCTGAAGAAGGGCCCAAGGCTAGGGCCCTGAAGAAGGGCCCGCAGGGCCCTGAAGAAGGGCCCTTTTTTTTACTAGAGCTCGGTACCAAATTCCAGAAAAGAGGCCTCCCGAAAGGGGGGCCTTTTTTCGTTTTGGTCC
	(This study)	(Scar,Scaffold,Terminator L3S2P21)
s-tracrRNA-zraP-682	tracrRNA	CCTTACGTCAGGGGAAGTAGTCGTAAGGCTAGTCCGTTATCAACTTGAAAAAGTGGCACCGAGTCGGTGCGGGCCCTGAAGAAGGGCCCAAGGCTAGGGCCCTGAAGAAGGGCCCGCAGGGCCCTGAAGAAGGGCCCTTTTTTTTACTAGAGCTCGGTACCAAATTCCAGAAAAGAGGCCTCCCGAAAGGGGGGCCTTTTTTCGTTTTGGTCC
	(This study)	(Scar,Scaffold,Terminator L3S2P21)
s-tracrRNA-zraP-792	tracrRNA	TGATCTGAGCTTTAAAGTCAACGTAAGGCTAGTCCGTTATCAACTTGAAAAAGTGGCACCGAGTCGGTGCGGGCCCTGAAGAAGGGCCCAAGGCTAGGGCCCTGAAGAAGGGCCCGCAGGGCCCTGAAGAAGGGCCCTTTTTTTTACTAGAGCTCGGTACCAAATTCCAGAAAAGAGGCCTCCCGAAAGGGGGGCCTTTTTTCGTTTTGGTCC
	(This study)	(Scar,Scaffold,Terminator L3S2P21)
s-tracrRNA-zraP-902	tracrRNA	GATACCACGACGCGAAGTAGTATTAAGGCTAGTCCGTTATCAACTTGAAAAAGTGGCACCGAGTCGGTGCGGGCCCTGAAGAAGGGCCCAAGGCTAGGGCCCTGAAGAAGGGCCCGCAGGGCCCTGAAGAAGGGCCCTTTTTTTTACTAGAGCTCGGTACCAAATTCCAGAAAAGAGGCCTCCCGAAAGGGGGGCCTTTTTTCGTTTTGGTCC
	(This study)	(Scar,Scaffold,Terminator L3S2P21)
s-tracrRNA-zraP-1012	tracrRNA	CCTTTACCGCCAGTAAGTATTTGTAAGGCTAGTCCGTTATCAACTTGAAAAAGTGGCACCGAGTCGGTGCGGGCCCTGAAGAAGGGCCCAAGGCTAGGGCCCTGAAGAAGGGCCCGCAGGGCCCTGAAGAAGGGCCCTTTTTTTTACTAGAGCTCGGTACCAAATTCCAGAAAAGAGGCCTCCCGAAAGGGGGGCCTTTTTTCGTTTTGGTCC
	(This study)	(Scar,Scaffold,Terminator L3S2P21)
s-tracrRNA-zntA-275	tracrRNA	ACCAGTTTTTCGGTAAGTCGAACTAAGGCTAGTCCGTTATCAACTTGAAAAAGTGGCACCGAGTCGGTGCGGGCCCTGAAGAAGGGCCCAAGGCTAGGGCCCTGAAGAAGGGCCCGCAGGGCCCTGAAGAAGGGCCCTTTTTTTTACTAGAGCTCGGTACCAAATTCCAGAAAAGAGGCCTCCCGAAAGGGGGGCCTTTTTTCGTTTTGGTCC
	(This study)	(Scar,Scaffold,Terminator L3S2P21)
s-tracrRNA-zntA-1034	tracrRNA	GGAGCGCGACGCTCAAGTCGGCTTAAGGCTAGTCCGTTATCAACTTGAAAAAGTGGCACCGAGTCGGTGCGGGCCCTGAAGAAGGGCCCAAGGCTAGGGCCCTGAAGAAGGGCCCGCAGGGCCCTGAAGAAGGGCCCTTTTTTTTACTAGAGCTCGGTACCAAATTCCAGAAAAGAGGCCTCCCGAAAGGGGGGCCTTTTTTCGTTTTGGTCC
	(This study)	(Scar,Scaffold,Terminator L3S2P21)
s-tracrRNA-zntA-1540	tracrRNA	TAACCTGCGCTTCAAAGTGCCAGTAAGGCTAGTCCGTTATCAACTTGAAAAAGTGGCACCGAGTCGGTGCGGGCCCTGAAGAAGGGCCCAAGGCTAGGGCCCTGAAGAAGGGCCCGCAGGGCCCTGAAGAAGGGCCCTTTTTTTTACTAGAGCTCGGTACCAAATTCCAGAAAAGAGGCCTCCCGAAAGGGGGGCCTTTTTTCGTTTTGGTCC
	(This study)	(Scar,Scaffold,Terminator L3S2P21)
s-tracrRNA-zntA-1793	tracrRNA	CCGGCAATTGCCGCAAGTCTGCGTAAGGCTAGTCCGTTATCAACTTGAAAAAGTGGCACCGAGTCGGTGCGGGCCCTGAAGAAGGGCCCAAGGCTAGGGCCCTGAAGAAGGGCCCGCAGGGCCCTGAAGAAGGGCCCTTTTTTTTACTAGAGCTCGGTACCAAATTCCAGAAAAGAGGCCTCCCGAAAGGGGGGCCTTTTTTCGTTTTGGTCC
	(This study)	(Scar,Scaffold,Terminator L3S2P21)
s-tracrRNA-zntA-2046	tracrRNA	GTGAGTGGCGCGTGAAGTAGTTCTAAGGCTAGTCCGTTATCAACTTGAAAAAGTGGCACCGAGTCGGTGCGGGCCCTGAAGAAGGGCCCAAGGCTAGGGCCCTGAAGAAGGGCCCGCAGGGCCCTGAAGAAGGGCCCTTTTTTTTACTAGAGCTCGGTACCAAATTCCAGAAAAGAGGCCTCCCGAAAGGGGGGCCTTTTTTCGTTTTGGTCC
	(This study)	(Scar,Scaffold,Terminator L3S2P21)
s-tracrRNA-cusCFAB	tracrRNA	TTTACAAGGAGACAAAGTGGCTCTAAGGCTAGTCCGTTATCAACTTGAAAAAGTGGCACCGAGTCGGTGCGGGCCCTGAAGAAGGGCCCAAGGCTAGGGCCCTGAAGAAGGGCCCGCAGGGCCCTGAAGAAGGGCCCTTTTTTTTACTAGAGCTCGGTACCAAATTCCAGAAAAGAGGCCTCCCGAAAGGGGGGCCTTTTTTCGTTTTGGTCC
-22	(This study)	(Scar,Scaffold,Terminator L3S2P21)
s-tracrRNA-cusCFAB	tracrRNA	CCTGTTCCAGCGCCAAGTAACATTAAGGCTAGTCCGTTATCAACTTGAAAAAGTGGCACCGAGTCGGTGCGGGCCCTGAAGAAGGGCCCAAGGCTAGGGCCCTGAAGAAGGGCCCGCAGGGCCCTGAAGAAGGGCCCTTTTTTTTACTAGAGCTCGGTACCAAATTCCAGAAAAGAGGCCTCCCGAAAGGGGGGCCTTTTTTCGTTTTGGTCC
-656	(This study)	(Scar,Scaffold,Terminator L3S2P21)
s-tracrRNA-cusCFAB-1290	tracrRNA	GAACGCTCGGCATCAAGTGCACTTAAGGCTAGTCCGTTATCAACTTGAAAAAGTGGCACCGAGTCGGTGCGGGCCCTGAAGAAGGGCCCAAGGCTAGGGCCCTGAAGAAGGGCCCGCAGGGCCCTGAAGAAGGGCCCTTTTTTTTACTAGAGCTCGGTACCAAATTCCAGAAAAGAGGCCTCCCGAAAGGGGGGCCTTTTTTCGTTTTGGTCC
	(This study)	(Scar,Scaffold,Terminator L3S2P21)
s-tracrRNA-cusCFAB	tracrRNA	GCGCAGATCAAACGAAGTGTGATTAAGGCTAGTCCGTTATCAACTTGAAAAAGTGGCACCGAGTCGGTGCGGGCCCTGAAGAAGGGCCCAAGGCTAGGGCCCTGAAGAAGGGCCCGCAGGGCCCTGAAGAAGGGCCCTTTTTTTTACTAGAGCTCGGTACCAAATTCCAGAAAAGAGGCCTCCCGAAAGGGGGGCCTTTTTTCGTTTTGGTCC
-2558	(This study)	(Scar,Scaffold,Terminator L3S2P21)
s-tracrRNA-cusCFAB	tracrRNA	CTCAGAAACAACGCAAGTCCATCTAAGGCTAGTCCGTTATCAACTTGAAAAAGTGGCACCGAGTCGGTGCGGGCCCTGAAGAAGGGCCCAAGGCTAGGGCCCTGAAGAAGGGCCCGCAGGGCCCTGAAGAAGGGCCCTTTTTTTTACTAGAGCTCGGTACCAAATTCCAGAAAAGAGGCCTCCCGAAAGGGGGGCCTTTTTTCGTTTTGGTCC
-3192	(This study)	(Scar,Scaffold,Terminator L3S2P21)
s-tracrRNA-cusCFAB	tracrRNA	GCCGCTGGCGCGCAAAGTATATATAAGGCTAGTCCGTTATCAACTTGAAAAAGTGGCACCGAGTCGGTGCGGGCCCTGAAGAAGGGCCCAAGGCTAGGGCCCTGAAGAAGGGCCCGCAGGGCCCTGAAGAAGGGCCCTTTTTTTTACTAGAGCTCGGTACCAAATTCCAGAAAAGAGGCCTCCCGAAAGGGGGGCCTTTTTTCGTTTTGGTCC
-3826	(This study)	(Scar,Scaffold,Terminator L3S2P21)
s-tracrRNA-cusCFAB	tracrRNA	AGCCCCGGCAGCCGAAGTCGGTGTAAGGCTAGTCCGTTATCAACTTGAAAAAGTGGCACCGAGTCGGTGCGGGCCCTGAAGAAGGGCCCAAGGCTAGGGCCCTGAAGAAGGGCCCGCAGGGCCCTGAAGAAGGGCCCTTTTTTTTACTAGAGCTCGGTACCAAATTCCAGAAAAGAGGCCTCCCGAAAGGGGGGCCTTTTTTCGTTTTGGTCC
-5094	(This study)	(Scar,Scaffold,Terminator L3S2P21)
s-tracrRNA-cusCFAB	tracrRNA	GTTGGCGCGCTCCAAAGTAGCTCTAAGGCTAGTCCGTTATCAACTTGAAAAAGTGGCACCGAGTCGGTGCGGGCCCTGAAGAAGGGCCCAAGGCTAGGGCCCTGAAGAAGGGCCCGCAGGGCCCTGAAGAAGGGCCCTTTTTTTTACTAGAGCTCGGTACCAAATTCCAGAAAAGAGGCCTCCCGAAAGGGGGGCCTTTTTTCGTTTTGGTCC
-5728	(This study)	(Scar,Scaffold,Terminator L3S2P21)
crRNA-LEA2-AA	crRNA	CTAGAAGTTATTATATAGTTCGGTCGTTTTAAAGCTATGCTGTTTTGTACTAGAGCCAATTATTGAAGGCCGCTAACGCGGCCTTTTTTTGTTTCTGGTCTCCC
	(This study)	(Scar, Spacer, repeat, Terminator L3S3P22)
crRNA-LEA2-AC	crRNA	CTAGAAGTTATTATATAGTTCGGTCGTTTTAACGCTATGCTGTTTTGTACTAGAGCCAATTATTGAAGGCCGCTAACGCGGCCTTTTTTTGTTTCTGGTCTCCC
	(This study)	(Scar, Spacer, repeat, Terminator L3S3P22)
crRNA-LEA2-AG	crRNA	CTAGAAGTTATTATATAGTTCGGTCGTTTTAAGGCTATGCTGTTTTGTACTAGAGCCAATTATTGAAGGCCGCTAACGCGGCCTTTTTTTGTTTCTGGTCTCCC
	(This study)	(Scar, Spacer, repeat, Terminator L3S3P22)
crRNA-LEA2-AT	crRNA	CTAGAAGTTATTATATAGTTCGGTCGTTTTAATGCTATGCTGTTTTGTACTAGAGCCAATTATTGAAGGCCGCTAACGCGGCCTTTTTTTGTTTCTGGTCTCCC
	(This study)	(Scar, Spacer, repeat, Terminator L3S3P22)
crRNA-LEA2-CA	crRNA	CTAGAAGTTATTATATAGTTCGGTCGTTTTACAGCTATGCTGTTTTGTACTAGAGCCAATTATTGAAGGCCGCTAACGCGGCCTTTTTTTGTTTCTGGTCTCCC
	(This study)	(Scar, Spacer, repeat, Terminator L3S3P22)
crRNA-LEA2-CC	crRNA	CTAGAAGTTATTATATAGTTCGGTCGTTTTACCGCTATGCTGTTTTGTACTAGAGCCAATTATTGAAGGCCGCTAACGCGGCCTTTTTTTGTTTCTGGTCTCCC
	(This study)	(Scar, Spacer, repeat, Terminator L3S3P22)
crRNA-LEA2-CG	crRNA	CTAGAAGTTATTATATAGTTCGGTCGTTTTACGGCTATGCTGTTTTGTACTAGAGCCAATTATTGAAGGCCGCTAACGCGGCCTTTTTTTGTTTCTGGTCTCCC
	(This study)	(Scar, Spacer, repeat, Terminator L3S3P22)
crRNA-LEA2-CT	crRNA	CTAGAAGTTATTATATAGTTCGGTCGTTTTACTGCTATGCTGTTTTGTACTAGAGCCAATTATTGAAGGCCGCTAACGCGGCCTTTTTTTGTTTCTGGTCTCCC
	(This study)	(Scar, Spacer, repeat, Terminator L3S3P22)
crRNA-LEA2-GC	crRNA	CTAGAAGTTATTATATAGTTCGGTCGTTTTAGCGCTATGCTGTTTTGTACTAGAGCCAATTATTGAAGGCCGCTAACGCGGCCTTTTTTTGTTTCTGGTCTCCC
	(This study)	(Scar, Spacer, repeat, Terminator L3S3P22)
crRNA-LEA2-GG	crRNA	CTAGAAGTTATTATATAGTTCGGTCGTTTTAGGGCTATGCTGTTTTGTACTAGAGCCAATTATTGAAGGCCGCTAACGCGGCCTTTTTTTGTTTCTGGTCTCCC
	(This study)	(Scar, Spacer, repeat, Terminator L3S3P22)
crRNA-LEA2-GT	crRNA	CTAGAAGTTATTATATAGTTCGGTCGTTTTAGTGCTATGCTGTTTTGTACTAGAGCCAATTATTGAAGGCCGCTAACGCGGCCTTTTTTTGTTTCTGGTCTCCC
	(This study)	(Scar, Spacer, repeat, Terminator L3S3P22)
crRNA-LEA2-TA	crRNA	CTAGAAGTTATTATATAGTTCGGTCGTTTTATAGCTATGCTGTTTTGTACTAGAGCCAATTATTGAAGGCCGCTAACGCGGCCTTTTTTTGTTTCTGGTCTCCC
	(This study)	(Scar, Spacer, repeat, Terminator L3S3P22)
crRNA-LEA2-TC	crRNA	CTAGAAGTTATTATATAGTTCGGTCGTTTTATCGCTATGCTGTTTTGTACTAGAGCCAATTATTGAAGGCCGCTAACGCGGCCTTTTTTTGTTTCTGGTCTCCC
	(This study)	(Scar, Spacer, repeat, Terminator L3S3P22)
crRNA-LEA2-TG	crRNA	CTAGAAGTTATTATATAGTTCGGTCGTTTTATGGCTATGCTGTTTTGTACTAGAGCCAATTATTGAAGGCCGCTAACGCGGCCTTTTTTTGTTTCTGGTCTCCC
	(This study)	(Scar, Spacer, repeat, Terminator L3S3P22)
crRNA-LEA2-TT	crRNA	CTAGAAGTTATTATATAGTTCGGTCGTTTTATTGCTATGCTGTTTTGTACTAGAGCCAATTATTGAAGGCCGCTAACGCGGCCTTTTTTTGTTTCTGGTCTCCC
	(This study)	(Scar, Spacer, repeat, Terminator L3S3P22)

## Sheet: Supplementary Table 9
Supplementary Table 9: Sequences of promoters used in this study
Part name	Type and source	DNA sequence (5’– 3’)
PpspA-LEA2B2	σ54-dependent promoter	AGTTATTATATAGTTCGGTCCGGTTTGAGACGTTGTTTTGCGGTTAGTGTAATTCGCTAACTCATCCTGGCATGTTGCTGTTGATTCTTCAATCAGATCTTTATAAATCAAAAAGATAAAAAATTGGCACGCAAATTGTATTAACAGTTCAGCAGGACAATCCTGAACGCAAA
		(-24 Box, -12 Box, TTS, UAS)
	(This study)
PpspA-R1	σ54-dependent promoter	CCCAGGACTCCTCACTTCAGCGGTTAGTGTAATTCGCTAACTCATCCTGGCATGTTGCTGTTGATTCTTCAATCAGATCTTTATAAATCAAAAAGATAAAAAATTGGCACGCAAATTGTATTAACAGTTCAGCAGGACAATCCTGAACGCAAA
		(-24 Box, -12 Box, TTS, UAS)
	(This study)
PpspA-R2	σ54-dependent promoter	TAATGCAGAAGAAGACCATGCGGTTAGTGTAATTCGCTAACTCATCCTGGCATGTTGCTGTTGATTCTTCAATCAGATCTTTATAAATCAAAAAGATAAAAAATTGGCACGCAAATTGTATTAACAGTTCAGCAGGACAATCCTGAACGCAAA
		(-24 Box, -12 Box, TTS, UAS)
	(This study)
PpspA-R3	σ54-dependent promoter	TGAAGGACGGCGGCCACTACCGGTTAGTGTAATTCGCTAACTCATCCTGGCATGTTGCTGTTGATTCTTCAATCAGATCTTTATAAATCAAAAAGATAAAAAATTGGCACGCAAATTGTATTAACAGTTCAGCAGGACAATCCTGAACGCAAA
		(-24 Box, -12 Box, TTS, UAS)
	(This study)
PpspA-Ar1	σ54-dependent promoter	GTCCTGGAACCGCTCGGCATCGGTTAGTGTAATTCGCTAACTCATCCTGGCATGTTGCTGTTGATTCTTCAATCAGATCTTTATAAATCAAAAAGATAAAAAATTGGCACGCAAATTGTATTAACAGTTCAGCAGGACAATCCTGAACGCAAA
		(-24 Box, -12 Box, TTS, UAS)
	(This study)
PpspA-Ar2	σ54-dependent promoter	TTCACTTTGTAATGAGATACCGGTTAGTGTAATTCGCTAACTCATCCTGGCATGTTGCTGTTGATTCTTCAATCAGATCTTTATAAATCAAAAAGATAAAAAATTGGCACGCAAATTGTATTAACAGTTCAGCAGGACAATCCTGAACGCAAA
		(-24 Box, -12 Box, TTS, UAS)
	(This study)
PpspA-Ar3	σ54-dependent promoter	AGTGCTGCGTAAAAACGTCGAACGGTTAGTGTAATTCGCTAACTCATCCTGGCATGTTGCTGTTGATTCTTCAATCAGATCTTTATAAATCAAAAAGATAAAAAATTGGCACGCAAATTGTATTAACAGTTCAGCAGGACAATCCTGAACGCAAA
		(-24 Box, -12 Box, TTS, UAS)
	(This study)
PpspA-Ar4	σ54-dependent promoter	AGAAGGCGCATTCTCCAAGGAACGGTTAGTGTAATTCGCTAACTCATCCTGGCATGTTGCTGTTGATTCTTCAATCAGATCTTTATAAATCAAAAAGATAAAAAATTGGCACGCAAATTGTATTAACAGTTCAGCAGGACAATCCTGAACGCAAA
		(-24 Box, -12 Box, TTS, UAS)
	(This study)
J23106	Anderson	TTTACGGCTAGCTCAGTCCTAGGTATAGTGCTAGC
	promoter
PT7	T7 promoter	TAATACGACTCACTATAGG
PpspA-oxyS-21	σ54-dependent promoter	AGAAACGGAGCGGCACCTCTCGGTTAGTGTAATTCGCTAACTCATCCTGGCATGTTGCTGTTGATTCTTCAATCAGATCTTTATAAATCAAAAAGATAAAAAATTGGCACGCAAATTGTATTAACAGTTCAGCAGGACAATCCTGAACGCAAA
		(-24 Box, -12 Box, TTS, UAS)
	(This study)
PpspA-oxyS-34	σ54-dependent promoter	CACCTCTTTTAACCCTTGAACGGTTAGTGTAATTCGCTAACTCATCCTGGCATGTTGCTGTTGATTCTTCAATCAGATCTTTATAAATCAAAAAGATAAAAAATTGGCACGCAAATTGTATTAACAGTTCAGCAGGACAATCCTGAACGCAAA
		(-24 Box, -12 Box, TTS, UAS)
	(This study)
PpspA-oxyS-47	σ54-dependent promoter	CCTTGAAGTCACTGCCCGTTCGGTTAGTGTAATTCGCTAACTCATCCTGGCATGTTGCTGTTGATTCTTCAATCAGATCTTTATAAATCAAAAAGATAAAAAATTGGCACGCAAATTGTATTAACAGTTCAGCAGGACAATCCTGAACGCAAA
		(-24 Box, -12 Box, TTS, UAS)
	(This study)
PpspA-oxyS-60	σ54-dependent promoter	GCCCGTTTCGAGAGTTTCTCCGGTTAGGGTAATTCGCTAACTCATCCTGGCATGTTGCTGTTGATTCTTCAATCAGATCTTTATAAATCAAAAAGATAAAAAATTGGCACGCAAATTGTATTAACAGTTCAGCAGGACAATCCTGAACGCAAA
		(-24 Box, -12 Box, TTS, UAS, mutation)
	(This study)
PpspA-oxyS-73	σ54-dependent promoter	GTTTCTCAACTCGAATAACTCGGTTAGTGTAATTCGCTAACTCATCCTGGCATGTTGCTGTTGATTCTTCAATCAGATCTTTATAAATCAAAAAGATAAAAAATTGGCACGCAAATTGTATTAACAGTTCAGCAGGACAATCCTGAACGCAAA
		(-24 Box, -12 Box, TTS, UAS)
	(This study)
PpspA-oxyS-86	σ54-dependent promoter	AATAACTAAAGCCAACGTGACGGTTAGTGTAATTCGCTAACTCATCCTGGCATGTTGCTGTTGATTCTTCAATCAGATCTTTATAAATCAAAAAGATAAAAAATTGGCACGCAAATTGTATTAACAGTTCAGCAGGACAATCCTGAACGCAAA
		(-24 Box, -12 Box, TTS, UAS)
	(This study)
PpspA-oxyS-99	σ54-dependent promoter	AACGTGAACTTTTGCGGATCCGGTTAGTGTAATTCGCTAACTCATCCTGGCATGTTGCTGTTGATTCTTCAATCAGATCTTTATAAATCAAAAAGATAAAAAATTGGCACGCAAATTGTATTAACAGTTCAGCAGGACAATCCTGAACGCAAA
		(-24 Box, -12 Box, TTS, UAS)
	(This study)
PpspA-oxyS-112	σ54-dependent promoter	GCGGATCTCCAGGATCCGCTCGGTTAGTGTAATTCGCTAACTCATCCTGGCATGTTGCTGTTGATTCTTCAATCAGATCTTTATAAATCAAAAAGATAAAAAATTGGCACGCAAATTGTATTAACAGTTCAGCAGGACAATCCTGAACGCAAA
		(-24 Box, -12 Box, TTS, UAS)
	(This study)
PpspA-oxyS-125	σ54-dependent promoter	ATCCGCTTTTTTTTGCCATACGGTTAGTGTAATTCGCTAACTCATCCTGGCATGTTGCTGTTGATTCTTCAATCAGATCTTTATAAATCAAAAAGATAAAAAATTGGCACGCAAATTGTATTAACAGTTCAGCAGGACAATCCTGAACGCAAA
		(-24 Box, -12 Box, TTS, UAS)
	(This study)
PpspA-oxyS-138	σ54-dependent promoter	TGCCATAAAAAAGCCCGGCGCGGTTAGTGTAATTCGCTAACTCATCCTGGCATGTTGCTGTTGATTCTTCAATCAGATCTTTATAAATCAAAAAGATAAAAAATTGGCACGCAAATTGTATTAACAGTTCAGCAGGACAATCCTGAACGCAAA
		(-24 Box, -12 Box, TTS, UAS)
	(This study)
PpspA-zraP-22	σ54-dependent promoter	AAGACAACCACTGGAGGATTCGGTTAGTGTAATTCGCTAACTCATCCTGGCATGTTGCTGTTGATTCTTCAATCAGATCTTTATAAATCAAAAAGATAAAAAATTGGCACGCAAATTGTATTAACAGTTCAGCAGGACAATCCTGAACGCAAA
		(-24 Box, -12 Box, TTS, UAS)
	(This study)
PpspA-zraP-132	σ54-dependent promoter	ACACGGTATGTGGCAGCAAACGGTTAGTGTAATTCGCTAACTCATCCTGGCATGTTGCTGTTGATTCTTCAATCAGATCTTTATAAATCAAAAAGATAAAAAATTGGCACGCAAATTGTATTAACAGTTCAGCAGGACAATCCTGAACGCAAA
		(-24 Box, -12 Box, TTS, UAS)
	(This study)
PpspA-zraP-242	σ54-dependent promoter	TGGTGACGAAGCGTTATGAACGGTTAGTGTAATTCGCTAACTCATCCTGGCATGTTGCTGTTGATTCTTCAATCAGATCTTTATAAATCAAAAAGATAAAAAATTGGCACGCAAATTGTATTAACAGTTCAGCAGGACAATCCTGAACGCAAA
		(-24 Box, -12 Box, TTS, UAS)
	(This study)
PpspA-zraP-462	σ54-dependent promoter	CCACTGGTAAATCAGAACGTCGGTTAGTGTAATTCGCTAACTCATCCTGGCATGTTGCTGTTGATTCTTCAATCAGATCTTTATAAATCAAAAAGATAAAAAATTGGCACGCAAATTGTATTAACAGTTCAGCAGGACAATCCTGAACGCAAA
		(-24 Box, -12 Box, TTS, UAS)
	(This study)
PpspA-zraP-572	σ54-dependent promoter	ATCAACAGAAGAGCGGCTCTCGGTTAGTGTAATTCGCTAACTCATCCTGGCATGTTGCTGTTGATTCTTCAATCAGATCTTTATAAATCAAAAAGATAAAAAATTGGCACGCAAATTGTATTAACAGTTCAGCAGGACAATCCTGAACGCAAA
		(-24 Box, -12 Box, TTS, UAS)
	(This study)
PpspA-zraP-682	σ54-dependent promoter	GCCAGCGCCCCTGGCGCAGCCGGTTAGTGTAATTCGCTAACTCATCCTGGCATGTTGCTGTTGATTCTTCAATCAGATCTTTATAAATCAAAAAGATAAAAAATTGGCACGCAAATTGTATTAACAGTTCAGCAGGACAATCCTGAACGCAAA
		(-24 Box, -12 Box, TTS, UAS)
	(This study)
PpspA-zraP-792	σ54-dependent promoter	TGCTTTTCCCCATCGGATTCCGGTTAGTGTAATTCGCTAACTCATCCTGGCATGTTGCTGTTGATTCTTCAATCAGATCTTTATAAATCAAAAAGATAAAAAATTGGCACGCAAATTGTATTAACAGTTCAGCAGGACAATCCTGAACGCAAA
		(-24 Box, -12 Box, TTS, UAS)
	(This study)
PpspA-zraP-902	σ54-dependent promoter	GAGGTTATCGCCCTGCCAGCCGGTTAGTGTAATTCGCTAACTCATCCTGGCATGTTGCTGTTGATTCTTCAATCAGATCTTTATAAATCAAAAAGATAAAAAATTGGCACGCAAATTGTATTAACAGTTCAGCAGGACAATCCTGAACGCAAA
		(-24 Box, -12 Box, TTS, UAS)
	(This study)
PpspA-zraP-1012	σ54-dependent promoter	GTACCGCGCCCTGGTCTTCACGGTTAGTGTAATTCGCTAACTCATCCTGGCATGTTGCTGTTGATTCTTCAATCAGATCTTTATAAATCAAAAAGATAAAAAATTGGCACGCAAATTGTATTAACAGTTCAGCAGGACAATCCTGAACGCAAA
		(-24 Box, -12 Box, TTS, UAS)
	(This study)
PpspA-zntA-275	σ54-dependent promoter	CGTGAATCAGGTGCAGGTGTCGGTTAGTGTAATTCGCTAACTCATCCTGGCATGTTGCTGTTGATTCTTCAATCAGATCTTTATAAATCAAAAAGATAAAAAATTGGCACGCAAATTGTATTAACAGTTCAGCAGGACAATCCTGAACGCAAA
		(-24 Box, -12 Box, TTS, UAS)
	(This study)
PpspA-zntA-1034	σ54-dependent promoter	GATTCTGAAACTGATCGAAGCGGTTAGTGTAATTCGCTAACTCATCCTGGCATGTTGCTGTTGATTCTTCAATCAGATCTTTATAAATCAAAAAGATAAAAAATTGGCACGCAAATTGTATTAACAGTTCAGCAGGACAATCCTGAACGCAAA
		(-24 Box, -12 Box, TTS, UAS)
	(This study)
PpspA-zntA-1540	σ54-dependent promoter	CACAGCGGGCGCTGGTCGGGCGGTTAGTGTAATTCGCTAACTCATCCTGGCATGTTGCTGTTGATTCTTCAATCAGATCTTTATAAATCAAAAAGATAAAAAATTGGCACGCAAATTGTATTAACAGTTCAGCAGGACAATCCTGAACGCAAA
		(-24 Box, -12 Box, TTS, UAS)
	(This study)
PpspA-zntA-1793	σ54-dependent promoter	CCTCACCGGCGATAATCCACCGGTTAGTGTAATTCGCTAACTCATCCTGGCATGTTGCTGTTGATTCTTCAATCAGATCTTTATAAATCAAAAAGATAAAAAATTGGCACGCAAATTGTATTAACAGTTCAGCAGGACAATCCTGAACGCAAA
		(-24 Box, -12 Box, TTS, UAS)
	(This study)
PpspA-zntA-2046	σ54-dependent promoter	CGCGGCCTGGTGCAAATGATCGGTTAGTGTAATTCGCTAACTCATCCTGGCATGTTGCTGTTGATTCTTCAATCAGATCTTTATAAATCAAAAAGATAAAAAATTGGCACGCAAATTGTATTAACAGTTCAGCAGGACAATCCTGAACGCAAA
		(-24 Box, -12 Box, TTS, UAS)
	(This study)
PpspA-cusCFAB-22	σ54-dependent promoter	CATAAAATCACCAGAAATTACGGTTAGTGTAATTCGCTAACTCATCCTGGCATGTTGCTGTTGATTCTTCAATCAGATCTTTATAAATCAAAAAGATAAAAAATTGGCACGCAAATTGTATTAACAGTTCAGCAGGACAATCCTGAACGCAAA
		(-24 Box, -12 Box, TTS, UAS)
	(This study)
PpspA-cusCFAB-656	σ54-dependent promoter	AACTGTTGACAGGTAGCAGTCGGTTAGTGTAATTCGCTAACTCATCCTGGCATGTTGCTGTTGATTCTTCAATCAGATCTTTATAAATCAAAAAGATAAAAAATTGGCACGCAAATTGTATTAACAGTTCAGCAGGACAATCCTGAACGCAAA
		(-24 Box, -12 Box, TTS, UAS)
	(This study)
PpspA-cusCFAB-1290	σ54-dependent promoter	CGGCGCAGTAAGTTATCTGGCGGTTAAGTGTAATTCGCTAACTCATCCTGGCATGTTGCTGTTGATTCTTCAATCAGATCTTTATAAATCAAAAAGATAAAAAATTGGCACGCAAATTGTATTAACAGTTCAGCAGGACAATCCTGAACGCAAA
		(-24 Box, -12 Box, TTS, UAS, mutation)
	(This study)
PpspA-cusCFAB-2558	σ54-dependent promoter	AAAGCGCCCATTGATGGCGTCGGTTAGTGTAATTCGCTAACTCATCCTGGCATGTTGCTGTTGATTCTTCAATCAGATCTTTATAAATCAAAAAGATAAAAAATTGGCACGCAAATTGTATTAACAGTTCAGCAGGACAATCCTGAACGCAAA
		(-24 Box, -12 Box, TTS, UAS)
	(This study)
PpspA-cusCFAB-3192	σ54-dependent promoter	GGCGAACCGTTTTTTGGTGCCGGTTAGTGTAATTCGCTAACTCATCCTGGCATGTTGCTGTTGATTCTTCAATCAGATCTTTATAAATCAAAAAGATAAAAAATTGGCACGCAAATTGTATTAACAGTTCAGCAGGACAATCCTGAACGCAAA
		(-24 Box, -12 Box, TTS, UAS)
	(This study)
PpspA-cusCFAB-3826	σ54-dependent promoter	ATCGAACTGGCGGAAGCGGACGGTTAGTGTAATTCGCTAACTCATCCTGGCATGTTGCTGTTGATTCTTCAATCAGATCTTTATAAATCAAAAAGATAAAAAATTGGCACGCAAATTGTATTAACAGTTCAGCAGGACAATCCTGAACGCAAA
		(-24 Box, -12 Box, TTS, UAS)
	(This study)
PpspA-cusCFAB-5094	σ54-dependent promoter	AATCATTGAGGAACTGGATACGGTTAGTGTAATTCGCTAACTCATCCTGGCATGTTGCTGTTGATTCTTCAATCAGATCTTTATAAATCAAAAAGATAAAAAATTGGCACGCAAATTGTATTAACAGTTCAGCAGGACAATCCTGAACGCAAA
		(-24 Box, -12 Box, TTS, UAS)
	(This study)
PpspA-cusCFAB-5728	σ54-dependent promoter	GTGGCATTCTCCGGGCAGTTCGGTTAGTGTAATTCGCTAACTCATCCTGGCATGTTGCTGTTGATTCTTCAATCAGATCTTTATAAATCAAAAAGATAAAAAATTGGCACGCAAATTGTATTAACAGTTCAGCAGGACAATCCTGAACGCAAA
		(-24 Box, -12 Box, TTS, UAS)
	(This study)
