# Supplementary material for: Reprogrammed tracrRNAs enable repurposing of RNAs as crRNAs and sequence-specific RNA biosensors
Source: Nat Commun. 2022 Apr 11;13:1937. doi: 10.1038/s41467-022-29604-x (PMC9001733; doi:10.1038/s41467-022-29604-x)
Supplement: Supplementary file 6 — Source Data [file 41467_2022_29604_MOESM6_ESM.xlsx]

## Sheet: Fig 1c
repeat 1
cr-traWT	22975	8330	1425	746
em-tra	736	667	927	732
cr-em	647	642	682	707
sgRNA	21610	29230	8162	1231
NC				65.2
repeat 2
cr-traWT	19483	7977	1194	737
em-tra	745	659	751	727
cr-em	636	625	660	671
sgRNA	22771	26753	8269	1082
NC				63.8
repeat 3
cr-traWT	17188	7799	1006	661
em-tra	670	606	689	635
cr-em	567	575	602	604
sgRNA	20944	28157	3279	850
NC				64.4
repeat 4
cr-traWT	16742	7451	992	713
em-tra	700	649	719	695
cr-em	602	582	619	607
sgRNA	24365	27400	3308	832
NC				63.7
aTc (40X)	100	100	100	0
AHL (40X)	64	64	0	0
Ara (40X, %)	0.05	0	0.05	0

## Sheet: Fig 1e
	repeat 1																									repeat 2
		Raw Data (600)													Raw Data (600)
			WT	d1	d2	d3	d4	U1	U2	U3	U4	U5				WT	d1	d2	d3	d4	U1	U2	U3	U4	U5			WT	d1	d2	d3	d4	U1	U2	U3	U4	U5			WT	d1	d2	d3	d4	U1	U2	U3	U4	U5
		d4	0.888	0.891	0.888	0.883	0.897	0.892	0.886	0.883	0.876	0.887			U5	0.888	0.873	0.883	0.878	0.891	0.888	0.892	0.895	0.87	0.856		d4	0.886	0.904	0.899	0.881	0.887	0.895	0.888	0.887	0.903	0.89		U5	0.878	0.866	0.86	0.858	0.865	0.871	0.871	0.872	0.872	0.873
		d3	0.904	0.883	0.892	0.887	0.903	0.902	0.892	0.899	0.898	0.906			U4	0.889	0.897	0.911	0.903	0.906	0.902	0.901	0.896	0.9	0.884		d3	0.885	0.89	0.89	0.891	0.882	0.872	0.866	0.849	0.815	0.888		U4	0.868	0.855	0.857	0.851	0.856	0.866	0.87	0.854	0.859	0.878
		d2	0.871	0.873	0.866	0.851	0.861	0.857	0.89	0.865	0.872	0.874			U3	0.899	0.898	0.908	0.909	0.923	0.922	0.921	0.907	0.913	0.875		d2	0.874	0.899	0.913	0.915	0.921	0.919	0.92	0.904	0.873	0.863		U3	0.879	0.877	0.874	0.874	0.889	0.902	0.905	0.876	0.867	0.904
		d1	0.884	0.871	0.89	0.857	0.895	0.891	0.896	0.899	0.886	0.888			U2	0.895	0.906	0.923	0.908	0.918	0.915	0.914	0.906	0.91	0.872		d1	0.869	0.873	0.897	0.898	0.9	0.897	0.885	0.892	0.874	0.858		U2	0.877	0.841	0.883	0.89	0.899	0.911	0.895	0.876	0.877	0.883
		WT	0.882	0.866	0.904	0.868	0.875	0.892	0.902	0.894	0.896	0.912			U1	0.882	0.889	0.905	0.897	0.911	0.921	0.92	0.9	0.885	0.9		WT	0.894	0.873	0.885	0.888	0.901	0.887	0.869	0.899	0.884	0.892		U1	0.883	0.855	0.863	0.854	0.852	0.833	0.853	0.885	0.872	0.867
		NC	0.91												NC	0.898											NC	0.911											NC	0.902
		Blank	0.058												Blank	0.059											Blank	0.06											Blank	0.061
		Raw Data (485/520)													Raw Data (485/520)
			WT	d1	d2	d3	d4	U1	U2	U3	U4	U5				WT	d1	d2	d3	d4	U1	U2	U3	U4	U5			WT	d1	d2	d3	d4	U1	U2	U3	U4	U5			WT	d1	d2	d3	d4	U1	U2	U3	U4	U5
		d4	2707	5480	6280	5910	6280	5229	1225	905	917	911			U5	904	911	913	882	894	902	900	1026	3971	4454		d4	2575	5377	6145	5761	6126	5076	1225	919	924	930		U5	926	929	928	906	926	932	937	1099	4522	4978
		d3	2526	5550	5533	5565	5939	2631	955	905	912	905			U4	903	901	906	894	896	920	1278	3834	5285	4891		d3	2487	5408	5384	5441	5791	2584	957	914	912	910		U4	921	928	926	906	916	952	1401	4238	5812	5304
		d2	6016	6322	6085	5157	5069	969	896	892	888	888			U3	901	903	904	884	892	4274	3929	5562	3992	1243		d2	6145	6474	6220	5345	5226	985	918	905	922	924		U3	926	922	917	905	911	4617	4278	5896	4278	1292
		d1	6261	6322	5938	4346	3916	915	895	892	897	902			U2	890	893	901	890	998	5363	5179	3901	909	905		d1	6444	6502	6185	4577	4143	914	910	908	917	918		U2	906	910	919	899	1010	5684	5510	4118	927	909
		WT	5644	5318	5008	2585	2502	897	892	887	897	893			U1	900	944	1213	1334	3190	6613	4926	926	911	920		WT	5963	5619	5374	2821	2744	918	905	904	916	923		U1	922	964	1270	1392	3381	6915	5164	941	922	923
		NC	711												NC	711											NC	713											NC	715
		Blank	530												Blank	558											Blank	561											Blank	564
Corrected by Blank
		Raw Data (600)													Raw Data (600)												Raw Data (600)												Raw Data (600)
			0.83	0.833	0.83	0.825	0.839	0.834	0.828	0.825	0.818	0.829				0.829	0.814	0.824	0.819	0.832	0.829	0.833	0.836	0.811	0.797			0.826	0.844	0.839	0.821	0.827	0.835	0.828	0.827	0.843	0.83			0.817	0.805	0.799	0.797	0.804	0.81	0.81	0.811	0.811	0.812
			0.846	0.825	0.834	0.829	0.845	0.844	0.834	0.841	0.84	0.848				0.83	0.838	0.852	0.844	0.847	0.843	0.842	0.837	0.841	0.825			0.825	0.83	0.83	0.831	0.822	0.812	0.806	0.789	0.755	0.828			0.807	0.794	0.796	0.79	0.795	0.805	0.809	0.793	0.798	0.817
			0.813	0.815	0.808	0.793	0.803	0.799	0.832	0.807	0.814	0.816				0.84	0.839	0.849	0.85	0.864	0.863	0.862	0.848	0.854	0.816			0.814	0.839	0.853	0.855	0.861	0.859	0.86	0.844	0.813	0.803			0.818	0.816	0.813	0.813	0.828	0.841	0.844	0.815	0.806	0.843
			0.826	0.813	0.832	0.799	0.837	0.833	0.838	0.841	0.828	0.83				0.836	0.847	0.864	0.849	0.859	0.856	0.855	0.847	0.851	0.813			0.809	0.813	0.837	0.838	0.84	0.837	0.825	0.832	0.814	0.798			0.816	0.78	0.822	0.829	0.838	0.85	0.834	0.815	0.816	0.822
			0.824	0.808	0.846	0.81	0.817	0.834	0.844	0.836	0.838	0.854				0.823	0.83	0.846	0.838	0.852	0.862	0.861	0.841	0.826	0.841			0.834	0.813	0.825	0.828	0.841	0.827	0.809	0.839	0.824	0.832			0.822	0.794	0.802	0.793	0.791	0.772	0.792	0.824	0.811	0.806
			0.852													0.839												0.851												0.841
		Raw Data (485/520)													Raw Data (485/520)												Raw Data (485/520)												Raw Data (485/520)
			2177	4950	5750	5380	5750	4699	695	375	387	381				346	353	355	324	336	344	342	468	3413	3896			2014	4816	5584	5200	5565	4515	664	358	363	369			362	365	364	342	362	368	373	535	3958	4414
			1996	5020	5003	5035	5409	2101	425	375	382	375				345	343	348	336	338	362	720	3276	4727	4333			1926	4847	4823	4880	5230	2023	396	353	351	349			357	364	362	342	352	388	837	3674	5248	4740
			5486	5792	5555	4627	4539	439	366	362	358	358				343	345	346	326	334	3716	3371	5004	3434	685			5584	5913	5659	4784	4665	424	357	344	361	363			362	358	353	341	347	4053	3714	5332	3714	728
			5731	5792	5408	3816	3386	385	365	362	367	372				332	335	343	332	440	4805	4621	3343	351	347			5883	5941	5624	4016	3582	353	349	347	356	357			342	346	355	335	446	5120	4946	3554	363	345
			5114	4788	4478	2055	1972	367	362	357	367	363				342	386	655	776	2632	6055	4368	368	353	362			5402	5058	4813	2260	2183	357	344	343	355	362			358	400	706	828	2817	6351	4600	377	358	359
			181													153												152												151
GFP/OD
			2622.89	5942.38	6927.71	6521.21	6853.4	5634.29	839.372	454.545	473.105	459.59				417.37	433.661	430.825	395.604	403.846	414.958	410.564	559.809	4208.38	4888.33			2438.26	5706.16	6655.54	6333.74	6729.14	5407.19	801.932	432.89	430.605	444.578			443.084	453.416	455.569	429.109	450.249	454.321	460.494	659.679	4880.39	5435.96
			2359.34	6084.85	5998.8	6073.58	6401.18	2489.34	509.592	445.898	454.762	442.217				415.663	409.308	408.451	398.104	399.055	429.419	855.107	3913.98	5620.69	5252.12			2334.55	5839.76	5810.84	5872.44	6362.53	2491.38	491.315	447.402	464.901	421.498			442.379	458.438	454.774	432.911	442.767	481.988	1034.61	4633.04	6576.44	5801.71
			6747.85	7106.75	6875	5834.8	5652.55	549.437	439.904	448.575	439.803	438.725				408.333	411.204	407.538	383.529	386.574	4305.91	3910.67	5900.94	4021.08	839.461			6859.95	7047.68	6634.23	5595.32	5418.12	493.597	415.116	407.583	444.034	452.055			442.543	438.725	434.194	419.434	419.082	4819.26	4400.47	6542.33	4607.94	863.582
			6938.26	7124.23	6500	4775.97	4045.4	462.185	435.561	430.44	443.237	448.193				397.129	395.514	396.991	391.048	512.224	5613.32	5404.68	3946.87	412.456	426.814			7271.94	7307.5	6719.24	4792.36	4264.29	421.744	423.03	417.067	437.346	447.368			419.118	443.59	431.873	404.101	532.22	6023.53	5930.46	4360.74	444.853	419.708
			6206.31	5925.74	5293.14	2537.04	2413.71	440.048	428.91	427.033	437.947	425.059				415.553	465.06	774.232	926.014	3089.2	7024.36	5073.17	437.574	427.361	430.44			6477.22	6221.4	5833.94	2729.47	2595.72	431.681	425.216	408.82	430.825	435.096			435.523	503.778	880.299	1044.14	3561.31	8226.68	5808.08	457.524	441.43	445.409
			212.441													182.36												178.613												179.548
			WT	d1	d2	d3	d4	U1	U2	U3	U4	U5				WT	d1	d2	d3	d4	U1	U2	U3	U4	U5			WT	d1	d2	d3	d4	U1	U2	U3	U4	U5			WT	d1	d2	d3	d4	U1	U2	U3	U4	U5
Corrected by NC		d4	2410.45	5729.94	6715.27	6308.77	6640.96	5421.85	626.931	242.104	260.664	247.149			U5	235.01	251.301	248.465	213.244	221.486	232.598	228.204	377.449	4026.02	4705.97		d4	2259.64	5527.55	6476.93	6155.13	6550.53	5228.57	623.319	254.277	251.992	265.965		U5	263.536	273.868	276.021	249.561	270.701	274.773	280.946	480.131	4700.85	5256.41
		d3	2146.9	5872.41	5786.36	5861.14	6188.74	2276.9	297.151	233.456	242.321	229.776			U4	233.303	226.948	226.091	215.744	216.696	247.059	672.747	3731.62	5438.33	5069.76		d3	2155.93	5661.15	5632.23	5693.83	6183.92	2312.77	312.702	268.788	286.287	242.884		U4	262.831	278.89	275.226	253.363	263.219	302.439	855.062	4453.49	6396.89	5622.17
		d2	6535.41	6894.31	6662.56	5622.36	5440.11	336.995	227.463	236.134	227.362	226.284			U3	225.973	228.844	225.178	201.169	204.214	4123.55	3728.31	5718.58	3838.72	657.101		d2	6681.34	6869.06	6455.62	5416.71	5239.51	314.984	236.503	228.97	265.421	273.441		U3	262.995	259.177	254.646	239.886	239.534	4639.71	4220.93	6362.78	4428.39	684.034
		d1	6725.82	6911.79	6287.56	4563.53	3832.96	249.744	223.12	217.999	230.795	235.751			U2	214.769	213.154	214.631	208.688	329.864	5430.96	5222.32	3764.51	230.096	244.454		d1	7093.33	7128.89	6540.62	4613.75	4085.67	243.131	244.417	238.454	258.733	268.755		U2	239.569	264.042	252.325	224.553	352.671	5843.98	5750.91	4181.19	265.305	240.16
		WT	5993.87	5713.3	5080.7	2324.6	2201.27	227.607	216.469	214.592	225.506	212.617			U1	233.193	282.7	591.872	743.654	2906.84	6842	4890.81	255.214	245.001	248.08		WT	6298.6	6042.79	5655.33	2550.86	2417.11	253.067	246.603	230.207	252.212	256.483		U1	255.975	324.23	700.751	864.588	3381.77	8047.14	5628.53	277.976	261.882	265.861
[truncated: 22 more columns]

## Sheet: Fig 1g
repeat 1									repeat 2									repeat 3
aTc (40X)	100	0	100	100	0	0	100	0	aTc (40X)	100	0	100	100	0	0	100	0	aTc (40X)	100	0	100	100	0	0	100	0
AHL (40X)	64	64	0	64	0	64	0	0	AHL (40X)	64	64	0	64	0	64	0	0	AHL (40X)	64	64	0	64	0	64	0	0
Ara (40X,%)	0.05	0.05	0.05	0	0.05	0	0	0	Ara (40X,%)	0.05	0.05	0.05	0	0.05	0	0	0	Ara (40X,%)	0.05	0.05	0.05	0	0.05	0	0	0
	Raw Data (600)									Raw Data (600)									Raw Data (600)
WT	1.307	1.164	1.169	1.589	1.171	1.519	1.665	1.656	WT	1.339	1.243	1.245	1.669	1.249	1.603	1.617	1.573	WT	1.333	1.288	1.301	1.663	1.274	1.657	1.621	1.661
SWT	1.287	0.876	1.031	1.704	1.201	1.681	1.643	1.677	SWT	1.231	1.316	1.052	1.621	1.212	1.599	1.641	1.546	SWT	1.306	1.273	1.284	1.638	1.281	1.617	1.605	1.553
NC	1.697								NC	1.683								NC	1.62
Blank	0.058								Blank	0.053								Blank	0.053
	Raw Data (485/520)									Raw Data (485/520)									Raw Data (485/520)
WT	34620	7785	2572	19999	1682	6696	2269	2036	WT	34530	7936	2544	19288	1691	7040	2258	2061	WT	37146	8783	2703	20771	1796	7732	2368	2156
SWT	34212	8086	2463	8761	1665	2856	1991	1980	SWT	29677	6836	2272	7608	1570	2771	2006	1976	SWT	31469	7612	2330	8084	1644	2809	2065	2028
NC	584								NC	586								NC	592
Blank	336								Blank	348								Blank	341
Corrected by Blank
	Raw Data (600)									Raw Data (600)									Raw Data (600)
	1.249	1.106	1.111	1.531	1.113	1.461	1.607	1.598		1.286	1.19	1.192	1.616	1.196	1.55	1.564	1.52		1.28	1.235	1.248	1.61	1.221	1.604	1.568	1.608
	1.229	0.818	0.973	1.646	1.143	1.623	1.585	1.619		1.178	1.263	0.999	1.568	1.159	1.546	1.588	1.493		1.253	1.22	1.231	1.585	1.228	1.564	1.552	1.5
	1.639									1.63									1.567
	Raw Data (485/520)									Raw Data (485/520)									Raw Data (485/520)
	34284	7449	2236	19663	1346	6360	1933	1700		34182	7588	2196	18940	1343	6692	1910	1713		36805	8442	2362	20430	1455	7391	2027	1815
	33876	7750	2127	8425	1329	2520	1655	1644		29329	6488	1924	7260	1222	2423	1658	1628		31128	7271	1989	7743	1303	2468	1724	1687
	248									238									251
GFP/OD
WT	27449.2	6735.08	2012.6	12843.2	1209.34	4353.18	1202.86	1063.83	WT	26580.1	6376.47	1842.28	11720.3	1122.91	4317.42	1221.23	1126.97	WT	28753.9	6835.63	1892.63	12689.4	1191.65	4607.86	1292.73	1128.73
SWT	27563.9	9474.33	2186.02	5118.47	1162.73	1552.68	1044.16	1015.44	SWT	24897.3	5136.98	1925.93	4630.1	1054.36	1567.27	1044.08	1090.42	SWT	24842.8	5959.84	1615.76	4885.17	1061.07	1578.01	1110.82	1124.67
	151.312									146.012									160.179
Corrected by NC
WT	27297.8	6583.77	1861.29	12691.9	1058.03	4201.87	1051.55	912.518	WT	26434.1	6230.46	1696.27	11574.3	976.897	4171.41	1075.22	980.961	WT	28593.7	6675.45	1732.45	12529.3	1031.47	4447.68	1132.55	968.553
SWT	27412.6	9323.02	2034.71	4967.16	1011.42	1401.37	892.852	864.13	SWT	24751.3	4990.96	1779.91	4484.09	908.345	1421.26	898.068	944.41	SWT	24682.6	5799.66	1455.58	4724.99	900.896	1417.83	950.646	964.488
AVERAGE
WT	27441.9	6496.56	1763.34	12265.2	1022.13	4273.65	1086.44	954.011
SWT	25615.5	6704.55	1756.74	4725.41	940.22	1413.48	913.856	924.343
Normalized
WT	0.994751	0.239917	0.0678266	0.462502	0.0385554	0.153119	0.0383192	0.0332527		0.963275	0.227042	0.0618132	0.421774	0.0355988	0.152009	0.0391815	0.0357469		1.04197	0.243258	0.0631316	0.456574	0.0375873	0.162076	0.0412709	0.0352947
SWT	0.998931	0.339737	0.0741462	0.181006	0.0368567	0.0510668	0.0325361	0.0314894		0.901952	0.181874	0.0648612	0.163403	0.0331007	0.0517916	0.0327262	0.0344149		0.89945	0.211343	0.0530423	0.172182	0.0328292	0.0516665	0.0346422	0.0351466

## Sheet: Fig 1h,i
fig 1h
repeat 1								repeat 2								repeat 3
Raw Data (600)								Raw Data (600)								Raw Data (600)
	WT	C6	C9	C48	C74				WT	C6	C9	C48	C74				WT	C6	C9	C48	C74
C74	1.054	1.093	1.093	1.089	1.11	mis	1.108	C74	1.028	1.096	1.061	1.076	1.117	mis	1.116	C74	1.055	1.139	1.205	1.14	1.165	mis	1.143
C48	1.081	1.09	1.092	1.129	1.085	NC	1.174	C48	1.079	1.062	0.962	0.987	1.039	NC	1.196	C48	1.087	1.143	1.134	1.114	1.051	NC	1.203
C9	1.064	1.078	1.079	1.071	1.088			C9	1.075	1.104	1.073	1.057	1.1			C9	1.074	1.098	1.107	1.058	1.177
C6	1.087	1.113	1.093	1.097	1.092			C6	1.1	1.109	1.111	1.115	1.133			C6	1.094	1.15	1.124	1.141	1.132
WT	1.127	1.094	1.075	1.086	1.087			WT	1.105	1.077	1.086	1.101	1.095			WT	1.131	1.088	1.081	1.091	1.082
Blank	0.056							Blank	0.056							Blank	0.055
Raw Data (485/520)								Raw Data (485/520)								Raw Data (485/520)
	WT	C6	C9	C48	C74				WT	C6	C9	C48	C74				WT	C6	C9	C48	C74
C74	1381	1394	1347	1370	7976	mis	1384	C74	1366	1358	1328	1361	5449	mis	1371	C74	1385	1388	1361	1384	5369	mis	1395
C48	1370	1365	1339	12714	1366	NC	848	C48	1375	1357	1338	9078	1371	NC	856	C48	1381	1352	1367	9377	1410	NC	860
C9	1463	1463	4065	1466	1465			C9	1480	1473	3615	1465	1476			C9	1490	1478	3322	1510	1503
C6	1315	5794	1290	1310	1308			C6	1320	5089	1297	1323	1331			C6	1342	4566	1306	1354	1346
WT	11100	1368	1320	1351	1358			WT	10237	1364	1338	1358	1370			WT	8798	1396	1363	1394	1384
Blank	635							Blank	648							Blank	648
Corrected by Blank
Raw Data (600)
	0.998	1.037	1.037	1.033	1.054	mis	1.052		0.972	1.04	1.005	1.02	1.061	mis	1.06		1	1.084	1.15	1.085	1.11	mis	1.088
	1.025	1.034	1.036	1.073	1.029	NC	1.118		1.023	1.006	0.906	0.931	0.983	NC	1.14		1.032	1.088	1.079	1.059	0.996	NC	1.148
	1.008	1.022	1.023	1.015	1.032				1.019	1.048	1.017	1.001	1.044				1.019	1.043	1.052	1.003	1.122
	1.031	1.057	1.037	1.041	1.036				1.044	1.053	1.055	1.059	1.077				1.039	1.095	1.069	1.086	1.077
	1.071	1.038	1.019	1.03	1.031				1.049	1.021	1.03	1.045	1.039				1.076	1.033	1.026	1.036	1.027
Raw Data (485/520)
	746	759	712	735	7341	mis	749		718	710	680	713	4801	mis	723		737	740	713	736	4721	mis	747
	735	730	704	12079	731	NC	213		727	709	690	8430	723	NC	208		733	704	719	8729	762	NC	212
	828	828	3430	831	830				832	825	2967	817	828				842	830	2674	862	855
	680	5159	655	675	673				672	4441	649	675	683				694	3918	658	706	698
	10465	733	685	716	723				9589	716	690	710	722				8150	748	715	746	736
GFP/OD
	747.495	731.919	686.596	711.52	6964.9	mis	711.977		738.683	682.692	676.617	699.02	4524.98	mis	682.075		737	682.657	620	678.341	4253.15	mis	686.581
	717.073	705.996	679.537	11257.2	710.398	NC	190.519		710.655	704.771	761.589	9054.78	735.504	NC	182.456		710.271	647.059	666.358	8242.68	765.06	NC	184.669
	821.429	810.176	3352.88	818.719	804.264				816.487	787.214	2917.4	816.184	793.103				826.3	795.781	2541.83	859.422	762.032
	659.554	4880.79	631.63	648.415	649.614				643.678	4217.47	615.166	637.394	634.169				667.95	3578.08	615.529	650.092	648.097
	9771.24	706.166	672.228	695.146	701.261				9141.09	701.273	669.903	679.426	694.899				7574.35	724.105	696.881	720.077	716.65
Corrected by NC
	WT	C6	C9	C48	C74				WT	C6	C9	C48	C74				WT	C6	C9	C48	C74
C74	556.976	541.4	496.077	521.001	6774.38	mis	521.458	C74	556.227	500.236	494.161	516.563	4342.52	mis	499.619	C74	552.331	497.988	435.331	493.672	4068.48	mis	501.912
C48	526.554	515.477	489.018	11066.7	519.88			C48	528.199	522.315	579.133	8872.32	553.047			C48	525.602	462.39	481.689	8058.01	580.391
C9	630.91	619.657	3162.36	628.2	613.745			C9	634.031	604.758	2734.95	633.728	610.647			C9	641.631	611.112	2357.16	674.753	577.363
C6	469.035	4690.28	441.111	457.896	459.095			C6	461.222	4035.02	432.71	454.938	451.713			C6	483.281	3393.41	430.86	465.423	463.428
WT	9580.72	515.647	481.709	504.627	510.742			WT	8958.63	518.817	487.447	496.97	512.443			WT	7389.68	539.436	512.212	535.408	531.981
fig 1i
AHL	+	+	+	—	—	—	—	—	—
Ara	—	—	—	+	+	+	—	—	—
Raw Data (600)										NC
	repeat 1	repeat 2	repeat 3	repeat 1	repeat 2	repeat 3	repeat 1	repeat 2	repeat 3	1.164
C74	1.153	1.165	1.153	1.085	1.068	1.05	1.024	1.026	1.103	1.176
C48	1.125	1.132	1.152	1.125	1.077	1.063	1.065	1.135	1.141	1.207
C9	1.134	1.166	1.148	1.078	1.083	1.133	1.171	1.139	1.148
C6	1.156	1.159	1.142	1.091	1.094	1.053	1.163	1.154	1.16
WT	1.162	1.168	1.155	1.096	1.102	1.112	1.14	1.143	1.146
Blank	0.06
Raw Data (485/520)										NC
	repeat 1	repeat 2	repeat 3	repeat 1	repeat 2	repeat 3	repeat 1	repeat 2	repeat 3	876
C74	1722	1724	1720	1616	1605	1621	1323	1326	1317	868
C48	2003	1982	1991	1756	1742	1748	1314	1305	1305	877
C9	1404	1420	1420	1590	1614	1621	1310	1300	1305
C6	1550	1552	1562	1456	1456	1358	1302	1302	1302
WT	2064	2068	2087	1523	1676	1681	1312	1318	1330
Blank	669
Corrected by Blank
Raw Data (600)
C74	1.093	1.105	1.093	1.025	1.008	0.99	0.964	0.966	1.043	1.104
C48	1.065	1.072	1.092	1.065	1.017	1.003	1.005	1.075	1.081	1.116
C9	1.074	1.106	1.088	1.018	1.023	1.073	1.111	1.079	1.088	1.147
C6	1.096	1.099	1.082	1.031	1.034	0.993	1.103	1.094	1.1
WT	1.102	1.108	1.095	1.036	1.042	1.052	1.08	1.083	1.086
Raw Data (485/520)
C74	1053	1055	1051	947	936	952	654	657	648	207
C48	1334	1313	1322	1087	1073	1079	645	636	636	199
C9	735	751	751	921	945	952	641	631	636	208
C6	881	883	893	787	787	689	633	633	633
WT	1395	1399	1418	854	1007	1012	643	649	661
GFP/OD
C74	963.403	954.751	961.574	923.902	928.571	961.616	678.423	680.124	621.285	187.5
C48	1252.58	1224.81	1210.62	1020.66	1055.06	1075.77	641.791	591.628	588.344	178.315
C9	684.358	679.024	690.257	904.715	923.754	887.232	576.958	584.801	584.559	181.343
C6	803.832	803.458	825.323	763.337	761.122	693.857	573.889	578.611	575.455
WT	1265.88	1262.64	1294.98	824.324	966.411	961.977	595.37	599.261	608.656
Corrected by NC
C74	775.903	776.436	780.231	736.402	750.256	780.274	490.923	501.809	439.942
C48	1065.08	1046.5	1029.28	833.157	876.749	894.43	454.291	413.312	407.001
C9	496.858	500.708	508.915	717.215	745.438	705.889	389.458	406.485	403.216
C6	616.332	625.142	643.981	575.837	582.806	512.514	386.389	400.295	394.112
WT	1078.38	1084.32	1113.63	636.824	788.095	780.635	407.87	420.946	427.313

## Sheet: fig 2a, Sup fig 4
	Raw Data (600)
	aTc (40X)	WT	14	13	12	11	10	mis	NC
repeat 1	0	1.269	1.238	1.234	1.231	1.231	1.24	1.251	1.268
repeat 1	100	1.326	1.263	1.242	1.23	1.232	1.227	1.211
repeat 2	0	1.264	1.262	1.165	1.115	1.207	1.21	1.231	1.227
repeat 2	100	1.278	1.285	1.226	1.238	1.264	1.253	1.248
repeat 3	0	1.247	1.241	1.218	1.23	1.238	1.267	1.22	1.245
repeat 3	100	1.301	1.285	1.248	1.251	1.235	1.233	1.227
	Blank	0.054
	Raw Data (485/520)
repeat 1	0	7458	8484	1628	1586	1680	1638	1522	985
repeat 1	100	31583	29286	6314	3754	5311	3110	1542
repeat 2	0	8688	8596	1655	1452	1697	1627	1546	980
repeat 2	100	31728	29527	5962	3783	5355	3072	1553
repeat 3	0	8964	8853	1653	1612	1715	1651	1542	981
repeat 3	100	32087	30034	6484	3820	5625	3198	1540
	Blank	762
Corrected by Blank
	Raw Data (600)
		1.215	1.184	1.18	1.177	1.177	1.186	1.197	1.214
		1.272	1.209	1.188	1.176	1.178	1.173	1.157
		1.21	1.208	1.111	1.061	1.153	1.156	1.177	1.173
		1.224	1.231	1.172	1.184	1.21	1.199	1.194
		1.193	1.187	1.164	1.176	1.184	1.213	1.166	1.191
		1.247	1.231	1.194	1.197	1.181	1.179	1.173
	Raw Data (485/520)
		6696	7722	866	824	918	876	760	223
		30821	28524	5552	2992	4549	2348	780
		7926	7834	893	690	935	865	784	218
		30966	28765	5200	3021	4593	2310	791
		8202	8091	891	850	953	889	780	219
		31325	29272	5722	3058	4863	2436	778
GFP/OD
		5511.11	6521.96	733.898	700.085	779.949	738.617	634.921	183.69
		24230.3	23593.1	4673.4	2544.22	3861.63	2001.71	674.157
		6550.41	6485.1	803.78	650.33	810.928	748.27	666.1	185.848
		25299	23367.2	4436.86	2551.52	3795.87	1926.61	662.479
		6875.1	6816.34	765.464	722.789	804.899	732.894	668.954	183.879
		25120.3	23779	4792.29	2554.72	4117.7	2066.16	663.257
Corrected by NC
		WT	14	13	12	11	10	mis
		5327.42	6338.27	550.208	516.395	596.259	554.927	451.23
		24046.7	23409.4	4489.71	2360.53	3677.94	1818.01	490.467
		6364.56	6299.25	617.932	464.482	625.08	562.422	480.252
		25113.2	23181.3	4251.01	2365.67	3610.02	1740.76	476.631
		6691.23	6632.46	581.585	538.91	621.02	549.015	485.075
		24936.4	23595.2	4608.42	2370.84	3933.82	1882.28	479.378

## Sheet: fig 2b
repeat 1											repeat 2							repeat 3
Raw Data (600)											Raw Data (600)							Raw Data (600)
	aTc (40X)	AHL (40X)	Ara (40X,%)	Rham (40X)	Wmis-cr	Hmis-cr	Wwt-cr	Hwt-cr	DH5awt	Hrncwt		Wmis-cr	Hmis-cr	Wwt-cr	Hwt-cr	DH5awt	Hrncwt		Wmis-cr	Hmis-cr	Wwt-cr	Hwt-cr	DH5awt	Hrncwt
	0	0	0	0	0.862	0.806	0.891	0.801	1.008	0.835		0.798	0.762	0.806	0.762	0.783	0.792		0.819	0.785	0.804	0.772	0.867	0.806
	100	0	0	0	0.874	0.805	0.884	0.803	1.031	0.828		0.806	0.795	0.804	0.784	0.821	0.808		0.835	0.801	0.843	0.793	0.893	0.812
	100	64	0.2	0	0.87	0.796	0.883	0.836	1.064	0.852		0.823	0.788	0.826	0.786	0.846	0.815		0.829	0.788	0.825	0.793	0.9	0.812
	100	64	0.2	16	0.901	0.844	0.9	0.848	1.046	1.007		0.816	0.78	0.807	0.784	0.83	0.963		0.826	0.794	0.818	0.788	0.876	0.968
	0	0	0	0	0.909	0.914	0.178					0.754	0.78	0.056					0.772	0.785	0.056
					NCW	NCH	Blank					NCW	NCH	Blank					NCW	NCH	Blank
Raw Data (485/520)											Raw Data (485/520)							Raw Data (485/520)
					Wmis-cr	Hmis-cr	Wwt-cr	Hwt-cr	DH5awt	Hrncwt		Wmis-cr	Hmis-cr	Wwt-cr	Hwt-cr	DH5awt	Hrncwt		Wmis-cr	Hmis-cr	Wwt-cr	Hwt-cr	DH5awt	Hrncwt
					763	769	778	768	1249	776		753	754	754	755	1218	758		766	764	766	752	1290	764
					753	752	753	758	1263	765		738	746	734	752	1199	759		743	753	748	754	1245	765
					728	714	1126	1318	7390	1230		721	704	1110	1256	7534	1198		727	710	1094	1250	7893	1182
					723	713	1104	1286	8180	1706		723	714	1071	1256	7500	1621		727	719	1106	1268	7983	1712
					519	522	409					519	530	404					529	534	406
					NCW	NCH	Blank					NCW	NCH	Blank					NCW	NCH	Blank
Corrected by Blank					Raw Data (600)							Raw Data (600)							Raw Data (600)
					0.684	0.628	0.713	0.623	0.83	0.657		0.742	0.706	0.75	0.706	0.727	0.736		0.763	0.729	0.748	0.716	0.811	0.75
					0.696	0.627	0.706	0.625	0.853	0.65		0.75	0.739	0.748	0.728	0.765	0.752		0.779	0.745	0.787	0.737	0.837	0.756
					0.692	0.618	0.705	0.658	0.886	0.674		0.767	0.732	0.77	0.73	0.79	0.759		0.773	0.732	0.769	0.737	0.844	0.756
					0.723	0.666	0.722	0.67	0.868	0.829		0.76	0.724	0.751	0.728	0.774	0.907		0.77	0.738	0.762	0.732	0.82	0.912
					0.731	0.736						0.698	0.724						0.716	0.729
					Raw Data (485/520)							Raw Data (485/520)							Raw Data (485/520)
					354	360	369	359	840	367		349	350	350	351	814	354		360	358	360	346	884	358
					344	343	344	349	854	356		334	342	330	348	795	355		337	347	342	348	839	359
					319	305	717	909	6981	821		317	300	706	852	7130	794		321	304	688	844	7487	776
					314	304	695	877	7771	1297		319	310	667	852	7096	1217		321	313	700	862	7577	1306
					110	113						115	126						123	128
GFP/OD
					517.544	573.248	517.532	576.244	1012.05	558.6		470.35	495.751	466.667	497.167	1119.67	480.978		471.822	491.084	481.283	483.24	1090.01	477.333
					494.253	547.049	487.252	558.4	1001.17	547.692		445.333	462.788	441.176	478.022	1039.22	472.074		432.606	465.772	434.562	472.185	1002.39	474.868
					460.983	493.528	1017.02	1381.46	7879.23	1218.1		413.299	409.836	916.883	1167.12	9025.32	1046.11		415.265	415.301	894.668	1145.18	8870.85	1026.46
					434.302	456.456	962.604	1308.96	8952.76	1564.54		419.737	428.177	888.149	1170.33	9167.96	1341.79		416.883	424.119	918.635	1177.6	9240.24	1432.02
					150.479	153.533						164.756	174.033						171.788	175.583
Corrected by NC
	aTc (40X)	AHL (40X)	Ara (40X,%)	Rham (40X)	Wmis-cr	Hmis-cr	Wwt-cr	Hwt-cr	DH5awt	Hrncwt		Wmis-cr	Hmis-cr	Wwt-cr	Hwt-cr	DH5awt	Hrncwt		Wmis-cr	Hmis-cr	Wwt-cr	Hwt-cr	DH5awt	Hrncwt
	0	0	0	0	367.065	419.716	367.053	422.711		405.067		305.594	321.718	301.91	323.134		306.945		300.034	315.501	309.496	307.657		301.75
	100	0	0	0	343.774	393.517	336.773	404.867		394.16		280.577	288.754	276.42	303.989		298.041		260.818	290.189	262.774	296.602		299.285
	100	64	0.2	0	310.504	339.995	866.542	1227.93		1064.57		248.542	235.803	752.127	993.09		872.08		243.477	239.718	722.881	969.6		850.872
	100	64	0.2	16	283.823	302.924	812.125	1155.42		1411		254.98	254.144	723.393	996.297		1167.75		245.095	248.536	746.847	1002.01		1256.43

## Sheet: fig 2c
repeat 1		Raw Data (600)										repeat 2	Raw Data (600)										repeat 3	Raw Data (600)										repeat 4	Raw Data (600)
aTc (40X)	AHL (40X)	Ara (40X,%)	AA	AT	AG	AC	TA	TT	TG	TC	GT
0	0	0	0.886	0.887	0.888	0.89	0.881	0.898	0.903	0.893	0.899			0.872	0.875	0.87	0.871	0.872	0.87	0.879	0.875	0.877			0.895	0.889	0.873	0.859	0.879	0.892	0.863	0.872	0.879			0.904	0.887	0.893	0.889	0.892	0.888	0.895	0.886	0.889
100	64	0.05	0.874	0.873	0.867	0.866	0.872	0.875	0.896	0.882	0.889			0.871	0.86	0.853	0.84	0.845	0.799	0.823	0.81	0.849			0.832	0.86	0.873	0.861	0.873	0.871	0.892	0.868	0.849			0.879	0.876	0.884	0.873	0.874	0.874	0.88	0.878	0.878
			GG	GC	CA	CT	CG	CC	WT	mis	NC
0	0	0	0.881	0.881	0.883	0.89	0.882	0.891	0.891	0.894	0.91			0.874	0.877	0.868	0.839	0.848	0.844	0.844	0.864	0.899			0.859	0.899	0.862	0.831	0.836	0.829	0.847	0.898	0.884			0.892	0.891	0.894	0.89	0.89	0.889	0.89	0.888	0.908
100	64	0.05	0.868	0.863	0.841	0.864	0.866	0.865	0.863	0.873	0.904			0.856	0.869	0.837	0.852	0.844	0.838	0.831	0.863	0.867			0.861	0.859	0.816	0.861	0.866	0.871	0.842	0.855	0.869			0.886	0.867	0.869	0.877	0.868	0.872	0.863	0.872	0.894
		Blank	0.055											0.057											0.057											0.06
		Raw Data (485/520)											Raw Data (485/520)											Raw Data (485/520)											Raw Data (485/520)
			AA	AT	AG	AC	TA	TT	TG	TC	GT
			647	646	648	660	642	644	610	652	648			656	672	664	666	664	663	666	664	662			663	656	668	664	666	666	662	660	665			631	625	632	630	625	628	628	629	627
			2538	2450	2488	2273	2631	2732	2615	2832	2464			2958	2724	2715	2570	3019	3076	3016	3411	2568			2622	2482	2425	2314	2736	2844	2757	2841	2520			2804	2637	2539	2411	2892	2856	2735	2780	2151
			GG	GC	CA	CT	CG	CC	WT	mis	NC
			644	644	642	645	642	646	639	648	502			660	657	656	653	653	655	654	652	506			661	659	660	672	656	652	651	655	512			627	615	620	626	614	620	614	621	483
			2498	2206	1506	2640	2610	2875	3111	647	506			2796	2259	1483	2688	2665	2926	3148	649	499			2819	2362	1524	2804	2830	3192	3278	656	509			2639	2202	1458	2617	2544	2788	2868	614	478
		Blank	334											342											337											308
Corrected by Blank
		Raw Data (600)											Raw Data (600)											Raw Data (600)
			0.831	0.832	0.833	0.835	0.826	0.843	0.848	0.838	0.844			0.815	0.818	0.813	0.814	0.815	0.813	0.822	0.818	0.82			0.838	0.832	0.816	0.802	0.822	0.835	0.806	0.815	0.822			0.844	0.827	0.833	0.829	0.832	0.828	0.835	0.826	0.829
			0.819	0.818	0.812	0.811	0.817	0.82	0.841	0.827	0.834			0.814	0.803	0.796	0.783	0.788	0.742	0.766	0.753	0.792			0.775	0.803	0.816	0.804	0.816	0.814	0.835	0.811	0.792			0.819	0.816	0.824	0.813	0.814	0.814	0.82	0.818	0.818
			0.826	0.826	0.828	0.835	0.827	0.836	0.836	0.839	0.855			0.817	0.82	0.811	0.782	0.791	0.787	0.787	0.807	0.842			0.802	0.842	0.805	0.774	0.779	0.772	0.79	0.841	0.827			0.832	0.831	0.834	0.83	0.83	0.829	0.83	0.828	0.848
			0.813	0.808	0.786	0.809	0.811	0.81	0.808	0.818	0.849			0.799	0.812	0.78	0.795	0.787	0.781	0.774	0.806	0.81			0.804	0.802	0.759	0.804	0.809	0.814	0.785	0.798	0.812			0.826	0.807	0.809	0.817	0.808	0.812	0.803	0.812	0.834
		Raw Data (485/520)											Raw Data (485/520)											Raw Data (485/520)
			313	312	314	326	308	310	276	318	314			314	330	322	324	322	321	324	322	320			326	319	331	327	329	329	325	323	328			323	317	324	322	317	320	320	321	319
			2204	2116	2154	1939	2297	2398	2281	2498	2130			2616	2382	2373	2228	2677	2734	2674	3069	2226			2285	2145	2088	1977	2399	2507	2420	2504	2183			2496	2329	2231	2103	2584	2548	2427	2472	1843
			310	310	308	311	308	312	305	314	168			318	315	314	311	311	313	312	310	164			324	322	323	335	319	315	314	318	175			319	307	312	318	306	312	306	313	175
			2164	1872	1172	2306	2276	2541	2777	313	172			2454	1917	1141	2346	2323	2584	2806	307	157			2482	2025	1187	2467	2493	2855	2941	319	172			2331	1894	1150	2309	2236	2480	2560	306	170
GFP/OD
			376.655	375	376.951	390.419	372.881	367.734	325.472	379.475	372.038			385.276	403.423	396.064	398.034	395.092	394.834	394.161	393.643	390.244			389.021	383.413	405.637	407.731	400.243	394.012	403.226	396.319	399.027			382.701	383.313	388.956	388.42	381.01	386.473	383.234	388.62	384.801
			2691.09	2586.8	2652.71	2390.88	2811.51	2924.39	2712.25	3020.56	2553.96			3213.76	2966.38	2981.16	2845.47	3397.21	3684.64	3490.86	4075.7	2810.61			2948.39	2671.23	2558.82	2458.96	2939.95	3079.85	2898.2	3087.55	2756.31			3047.62	2854.17	2707.52	2586.72	3174.45	3130.22	2959.76	3022	2253.06
			375.303	375.303	371.981	372.455	372.43	373.206	364.833	374.255	196.491			389.229	384.146	387.176	397.698	393.173	397.713	396.442	384.139	194.774			403.99	382.423	401.242	432.817	409.499	408.031	397.468	378.121	211.608			383.413	369.434	374.101	383.133	368.675	376.357	368.675	378.019	206.368
			2661.75	2316.83	1491.09	2850.43	2806.41	3137.04	3436.88	382.641	202.591			3071.34	2360.84	1462.82	2950.94	2951.72	3308.58	3625.32	380.893	193.827			3087.06	2524.94	1563.9	3068.41	3081.58	3507.37	3746.5	399.749	211.823			2822.03	2346.96	1421.51	2826.19	2767.33	3054.19	3188.04	376.847	203.837
Corrected by NC
aTc (40X)	AHL (40X)	Ara (40X,%)	AA	AT	AG	AC	TA	TT	TG	TC	GT			AA	AT	AG	AC	TA	TT	TG	TC	GT			AA	AT	AG	AC	TA	TT	TG	TC	GT			AA	AT	AG	AC	TA	TT	TG	TC	GT
0	0	0	180.163	178.509	180.46	193.928	176.39	171.243	128.98	182.984	175.547			190.502	208.649	201.29	203.26	200.318	200.06	199.386	198.869	195.47			177.413	171.805	194.029	196.122	188.635	182.404	191.618	184.711	187.419			176.333	176.945	182.588	182.052	174.642	180.106	176.866	182.252	178.433
100	64	0.05	2494.6	2390.31	2456.22	2194.38	2615.01	2727.9	2515.76	2824.06	2357.47			3018.98	2771.6	2786.38	2650.69	3202.43	3489.86	3296.09	3880.92	2615.83			2736.78	2459.62	2347.22	2247.35	2728.34	2868.24	2686.6	2875.94	2544.7			2841.25	2647.8	2501.16	2380.35	2968.08	2923.85	2753.39	2815.64	2046.69
			GG	GC	CA	CT	CG	CC	WT	mis				GG	GC	CA	CT	CG	CC	WT	mis				GG	GC	CA	CT	CG	CC	WT	mis				GG	GC	CA	CT	CG	CC	WT	mis
0	0	0	178.811	178.811	175.489	175.964	175.939	176.715	168.341	177.764				194.455	189.372	192.402	202.924	198.399	202.938	201.668	189.364				192.382	170.815	189.634	221.208	197.891	196.423	185.86	166.513				177.046	163.066	167.733	176.765	162.307	169.989	162.307	171.651
100	64	0.05	2465.26	2120.34	1294.6	2653.94	2609.92	2940.55	3240.39	186.149				2876.56	2166.06	1268.05	2756.17	2756.94	3113.8	3430.55	186.119				2875.46	2313.33	1352.29	2856.8	2869.97	3295.76	3534.89	188.141				2615.67	2140.6	1215.14	2619.83	2560.96	2847.82	2981.68	170.479

## Sheet: fig 2d
	D4U5	D4U5A	D4U5C	D4U5T	NC
repeat 1	635	665	669	697	68.5
	8090	11735	11386	10428
repeat 2	686	694	680	706	69.8
	8559	12459	11003	10213
repeat 3	633	667	673	685	67.6
	8311	11986	11016	8349
repeat 4	600	618	614	636	67
	8927	12288	12174	11168
Corrected by NC
	D4U5	D4U5A	D4U5C	D4U5T
repeat 1	566.5	596.5	600.5	628.5
	8021.5	11666.5	11317.5	10359.5
repeat 2	616.2	624.2	610.2	636.2
	8489.2	12389.2	10933.2	10143.2
repeat 3	565.4	599.4	605.4	617.4
	8243.4	11918.4	10948.4	8281.4
repeat 4	533	551	547	569
	8860	12221	12107	11101
AVERAGE
	570.275	592.775	590.775	612.775
	8403.52	12048.8	11326.5	9971.27
Normalization
	0.0678614	0.0705389	0.0703009	0.0729188
	1	1.43378	1.34783	1.18656

## Sheet: fig 2f,g, Sup fig 5
	Fluo./OD600 (6 h)				Homology with DNA (35 nucleotides, %)	crRNA and tracrRNA matching region GC content (%)	crRNA and tracrRNA matching region CLUSTALW alignment score
	BR1	BR2	BR3	Average
Pair #1	35834.9	41493.9	41543.1	39624	74	53.3	60
Pair #2	7504.59	10278.5	10089.1	9290.76	76	33.3	53.3333
Pair #4	1072.08	1325.78	1041.96	1146.61	71	13.3	46.6667
Pair #5	48302.2	54230	48114.9	50215.7	65	33.3	46.6667
Pair #6	32084.6	38034.1	34567.6	34895.4	71	53.3	60
Pair #7	17135.2	18366.5	19068.5	18190.1	77	66.7	60
Pair #8	25885.7	30947.3	25755	27529.3	71	53.3	53.3333
Pair #9	32569.3	35558	34699.2	34275.5	62	53.3	46.6667
Pair #10	23456.8	21488.8	28890.9	24612.1	67	53.3	60
Pair #11	5463.53	5593.29	6802.96	5953.26	75	53.3	46.6667
Pair #12	41233.2	40105.7	42784.8	41374.6	70	80	60
Pair #13	24268.2	30174.3	29970.6	28137.7	80	73.3	66.6667
Pair #14	33676.4	37831.5	37264.1	36257.3	75	53.3	73.3333
Pair #15	1538.41	2424.34	1891.28	1951.34	62	20	46.6667
Pair #16	25208.3	30580.8	30028.6	28605.9	80	40	46.6667
Pair #17	24311.2	26367.8	28271	26316.7	60	40	46.6667
Pair #18	1965.38	2727.79	2488.69	2393.95	63	33.3	46.6667
Pair #19	41287.3	44218.4	43270.2	42925.3	77	60	53.3333
Pair #20	26554.3	28806.8	28716.1	28025.7	67	66.7	60
Pair #21	37712.6	40859.3	40067.2	39546.3	71	60	66.6667
Pair #22	3581.82	4110.63	5360.6	4351.02	66	40	60
Pair #23	41163.6	43301.1	44382.8	42949.2	65	46.7	60
Pair #24	23483.2	23037.2	29130.9	25217.1	68	33.3	66.6667
Pair #25	22904	30012	27272.6	26729.5	60	46.7	53.3333
Pair #26	29641.9	32499.3	32879.2	31673.5	71	46.7	46.6667
Pair #27	15435.5	20695.4	18816	18315.7	72	33.3	66.6667
Pair #28	3592.38	3975.06	5518.82	4362.09	74	73.3	60
Pair #29	28167.7	31132.5	29171.6	29490.6	73	46.7	73.3333
Pair #30	37402.5	39885.9	38798.4	38695.6	75	53.3	60
Pair #31	33299.2	35530.1	36745.2	35191.5	77	46.7	46.6667
Pair #32	2212.56	2328.15	2891.9	2477.54	74	46.7	60
Pair #33	2120.15	2110.66	2663.73	2298.18	83	53.3	60
Pair #34	29024.8	28504.5	30318.9	29282.7	80	33.3	66.6667
Pair #35	40965.2	41611.6	42660.6	41745.8	74	33.3	46.6667
Pair #36	7865.97	7259.28	9812.01	8312.42	65	46.7	46.6667
Pair #37	41687	46721.7	46114.5	44841	77	60	66.6667
Pair #38	21244	24191	25738.4	23724.5	66	66.7	53.3333
Pair #39	5426.09	6023.49	6878.01	6109.2	57	73.3	46.6667
Pair #40	27522.6	28703.2	31704.8	29310.2	62	60	60
Pair #41	1894.39	1961.31	2378.65	2078.12	78	46.7	66.6667
Pair #42	25680.3	24911.8	29405.8	26666	80	60	46.6667
Pair #43	40218.7	38697.4	42682	40532.7	71	33.3	53.3333
Pair #44	44394.6	42696	48530.8	45207.2	83	60	46.6667
Pair #45	23954.8	23579.1	26685.4	24739.8	69	53.3	53.3333
Pair #46	2524.69	2188.78	3201.82	2638.43	60	73.3	60
Pair #47	1265.86	1292.29	1416.09	1324.75	75	20	46.6667
Pair #48	34939.1	31254.6	38476.5	34890.1	67	40	46.6667
Pair #49	1535.87	1740.4	1833.83	1703.37	86	53.3	60
Pair #50	17288.1	18309.9	23130.6	19576.2	80	66.7	46.6667
Pair #51	2030.31	2266.78	3109.08	2468.72	75	33.3	60
Pair #52	38938	39929.2	40742.3	39869.8	72	60	60
Pair #53	921.31	1090.41	895.9	969.207	65	86.7	53.3333
Pair #54	20595.3	19086.4	25796.4	21826	77	53.3	46.6667
Pair #55	25234	23937	28378.2	25849.8	70	40	66.6667
Pair #56	30985.3	29683.5	35263.8	31977.6	75	53.3	73.3333
Pair #57	32467.8	31185	34427.3	32693.4	72	60	60
Pair #58	36433.1	32576.7	38764.5	35924.8	74	46.7	53.3333
Pair #59	38633.4	37357.8	39080.3	38357.2	65	60	60
Pair #60	15988	12186.5	18235.9	15470.1	70	80	46.6667
Pair #61	40197.8	42235.7	42027.4	41487	75	53.3	46.6667
Pair #62	15331.6	14516.9	21219.2	17022.6	83	60	46.6667
Pair #63	27922.4	27326.2	32315	29187.8	66	53.3	66.6667
Pair #64	21352.7	19442.9	25026.2	21940.6	61	60	73.3333
Pair #65	42266	39429	45570	42421.7	63	46.7	46.6667
Pair #66	29964	26777.2	34457.4	30399.5	68	40	53.3333
Pair #67	11780.5	8964.38	16449.4	12398.1	71	60	60
Pair #68	26961.6	23584.1	29754.1	26766.6	80	60	60
Pair #69	32719.5	29449.3	38261.3	33476.7	78	66.7	46.6667
Pair #70	29840.8	21887.5	33644.5	28457.6	73	46.7	46.6667
Pair #71	27508	24033	32157.5	27899.5	73	60	66.6667
Pair #73	27506.6	28272.8	32677.3	29485.6	65	46.7	53.3333
Pair #74	34189.1	32087.7	36991.8	34422.9	65	60	60
Pair #75	2395.37	2338.87	3014.58	2582.94	77	40	53.3333
Pair #76	30954.7	29225.8	33260.7	31147.1	77	66.7	60
Pair #77	34148.3	31239.7	37674.1	34354	62	53.3	46.6667
Pair #78	22262.5	18959.9	25827.4	22349.9	70	53.3	60
Pair #79	5569.11	3861.84	7912.48	5781.14	77	26.7	53.3333
Pair #81	9586.34	7129.99	11982.2	9566.17	75	46.7	60
Pair #82	12279.2	7072.94	16400.4	11917.5	68	40	60
Pair #83	44212	34713.3	47011.6	41979	62	33.3	66.6667
Pair #84	8949.78	6267.77	10456.7	8558.09	71	66.7	80
Pair #85	43348.1	46415	47917.9	45893.6	70	46.7	53.3333
Pair #86	37170.5	35874	43171.4	38738.7	71	66.7	46.6667
Pair #87	43734.3	41752.4	47439.2	44308.6	78	53.3	73.3333
Pair #88	29779.3	25689.1	36771.7	30746.7	71	53.3	46.6667
Pair #89	46777.3	42624.4	50198.3	46533.3	75	60	53.3333
Pair #90	4457.51	3584.04	7317.18	5119.58	77	66.7	46.6667
Pair #91	37313.4	31679.3	43037.6	37343.4	74	53.3	46.6667
Pair #92	29492.2	22802.8	34922.7	29072.6	64	46.7	66.6667
Positive control	32254.5	23905	34956.2	30371.9	75	40	60

## Sheet: fig 3b
repeat 1											repeat 2									repeat 3
			Raw Data (600)									Raw Data (600)									Raw Data (600)
aTc (40X)	Rham (40X)	Ara (40X,%)	AHL (40X)	R1/R1	R2/R2	R3/R3	R1/WT	R2/WT	R3/WT	NC			R1/R1	R2/R2	R3/R3	R1/WT	R2/WT	R3/WT	NC			R1/R1	R2/R2	R3/R3	R1/WT	R2/WT	R3/WT	NC
0	0	0	0	1.245	1.212	1.223	1.211	1.214	1.209	1.258			1.228	1.197	1.204	1.2	1.179	1.186	1.245			1.256	1.213	1.209	1.217	1.207	1.211	1.268
100	8	0.05	0	1.167	1.146	1.137	1.129	1.132	1.114				1.136	1.154	1.138	1.149	1.133	1.099				1.118	1.116	1.123	1.131	1.101	1.087
100	8	0.05	4	1.166	1.149	1.155	1.147	1.155	1.143				1.147	1.171	1.187	1.16	1.141	1.172				1.136	1.129	1.134	1.147	1.128	1.114
			Blank	0.053								Blank	0.054								Blank	0.059
			Raw Data (485/520)									Raw Data (485/520)									Raw Data (485/520)
				R1/R1	R2/R2	R3/R3	R1/WT	R2/WT	R3/WT	NC			R1/R1	R2/R2	R3/R3	R1/WT	R2/WT	R3/WT	NC			R1/R1	R2/R2	R3/R3	R1/WT	R2/WT	R3/WT	NC
				847	844	854	839	843	841	834			854	842	851	846	848	847	844			1196	1190	1187	1190	1193	1192	1174
				932	1009	970	920	948	925				927	972	962	928	951	935				1285	1296	1297	1262	1289	1273
				1118	2125	2586	924	959	945				1094	2255	2507	932	960	944				1427	2189	2586	1264	1290	1285
			Blank	613								Blank	621								Blank	939
			Raw Data (584/620-10)									Raw Data (584/620-10)									Raw Data (584/620-10)
				R1/R1	R2/R2	R3/R3	R1/WT	R2/WT	R3/WT	NC			R1/R1	R2/R2	R3/R3	R1/WT	R2/WT	R3/WT	NC			R1/R1	R2/R2	R3/R3	R1/WT	R2/WT	R3/WT	NC
				2808	2663	2700	2563	2611	2583	1821			2637	2675	2712	2599	2651	2671	1990			2912	2905	2793	2821	2656	2886	2091
				2800	2737	2546	2724	2444	2512				2587	2648	2884	2875	2495	2774				2479	2801	2706	2729	2603	2790
				88139	72914	78310	71742	73147	72251				75777	82123	75232	75462	71507	74872				68811	66402	66964	70150	66844	67405
			Blank	1734								Blank	1816								Blank	1894
		Correted by Blank
			Raw Data (600)									Raw Data (600)									Raw Data (600)
				1.192	1.159	1.17	1.158	1.161	1.156	1.205			1.174	1.143	1.15	1.146	1.125	1.132	1.191			1.197	1.154	1.15	1.158	1.148	1.152	1.209
				1.114	1.093	1.084	1.076	1.079	1.061				1.082	1.1	1.084	1.095	1.079	1.045				1.059	1.057	1.064	1.072	1.042	1.028
				1.113	1.096	1.102	1.094	1.102	1.09				1.093	1.117	1.133	1.106	1.087	1.118				1.077	1.07	1.075	1.088	1.069	1.055
			Raw Data (485/520)									Raw Data (485/520)									Raw Data (485/520)
				234	231	241	226	230	228	221			233	221	230	225	227	226	223			257	251	248	251	254	253	235
				319	396	357	307	335	312				306	351	341	307	330	314				346	357	358	323	350	334
				505	1512	1973	311	346	332				473	1634	1886	311	339	323				488	1250	1647	325	351	346
			Raw Data (584/620-10)									Raw Data (584/620-10)									Raw Data (584/620-10)
				1074	929	966	829	877	849	87			821	859	896	783	835	855	174			1018	1011	899	927	762	992	197
				1066	1003	812	990	710	778				771	832	1068	1059	679	958				585	907	812	835	709	896
				86405	71180	76576	70008	71413	70517				73961	80307	73416	73646	69691	73056				66917	64508	65070	68256	64950	65511
		GFP/OD
				196.309	199.31	205.983	195.164	198.105	197.232	183.402			198.467	193.351	200	196.335	201.778	199.647	187.238			214.703	217.504	215.652	216.753	221.254	219.618	194.376
				286.355	362.306	329.336	285.316	310.473	294.062				282.81	319.091	314.576	280.365	305.839	300.478				326.723	337.748	336.466	301.306	335.893	324.903
				453.729	1379.56	1790.38	284.278	313.975	304.587				432.754	1462.85	1664.61	281.193	311.868	288.909				453.11	1168.22	1532.09	298.713	328.344	327.962
		RFP/OD
				901.007	801.553	825.641	715.889	755.383	734.429	72.1992			699.319	751.531	779.13	683.246	742.222	755.3	146.096			850.459	876.083	781.739	800.518	663.763	861.111	162.945
				956.912	917.658	749.077	920.074	658.017	733.27				712.569	756.364	985.24	967.123	629.286	916.746				552.408	858.089	763.158	778.918	680.422	871.595
				77632.5	64945.3	69488.2	63992.7	64803.1	64694.5				67667.9	71895.3	64797.9	66587.7	64113.2	65345.3				62132.8	60287.9	60530.2	62735.3	60757.7	62095.7
		Corrected by NC
				12.9062	15.9073	22.5804	11.7616	14.7026	13.8293				11.2292	6.11322	12.7624	9.09746	14.5402	12.409				20.3279	23.1288	21.2767	22.3775	26.8788	25.2425
				102.953	178.903	145.933	101.913	127.07	110.66				95.572	131.853	127.338	93.1277	118.601	113.241				132.348	143.373	142.091	106.93	141.517	130.527
				270.326	1196.16	1606.98	100.875	130.572	121.185				245.516	1275.61	1477.37	93.9559	124.63	101.671				258.735	973.849	1337.72	104.338	133.969	133.587
				828.808	729.354	753.442	643.69	683.184	662.23				553.223	605.435	633.035	537.15	596.127	609.205				687.515	713.139	618.795	637.574	500.818	698.167
				884.713	845.459	676.878	847.875	585.818	661.071				566.474	610.268	839.144	821.028	483.191	770.651				389.463	695.144	600.213	615.973	517.478	708.651
				77560.3	64873.1	69416	63920.5	64730.9	64622.3				67521.8	71749.2	64651.8	66441.6	63967.1	65199.2				61969.8	60124.9	60367.3	62572.3	60594.8	61932.8

[truncated: 24 more sheets: fig 3c,f,g, fig 3d,e, Sup fig 6, fig 4b,c, fig 4e,f, fig 5b, fig 5d, sup fig 1b, sup fig 1c, sup fig 2, sup fig 3, sup fig 7, sup fig 8, sup fig 9b, sup fig 9c, sup fig 9d, sup fig 9e, b, sup fig 10, sup fig 11b, sup fig 11c, sup fig 11d …]
